# Supplementary material for: Ketamine-induced static and dynamic functional connectivity changes are modulated by opioid receptors and biological sex in rats
Source: Neuropsychopharmacology. 2025 Apr 19;50(11):1695–705. doi: 10.1038/s41386-025-02108-0 (PMC12436656; doi:10.1038/s41386-025-02108-0)
Supplement: Supplementary file 2 — Supplementary Table 1 [file 41386_2025_2108_MOESM2_ESM.xlsx]

## Sheet: Fig 1C
Figure 1C. Functional connectivity matrix at baseline
Sample size: n = 18 rats, 9 females
Two-way mixed-effects ANOVA with within-subjects factor of ROI and between-subjects factor of sex
Effect	DFn	DFd	F	p	p<.05	ges
sex	1	16	0.357	0.558		0.003
roi	230	3680	11.037	5.67e-277	*	0.368
sex:roi	230	3680	1.044	0.315		0.052

## Sheet: Fig 1D
Figure 1D. Baseline correlations of the left PrL and IL
Sample size: n = 18 rats, 9 females
PrL
Two-tailed paired t-test with Benjamini–Hochberg correction
group1	group2	n1	n2	statistic	df	p	p.adj	p.adj.signif
IL L	PrL R	18	18	-5.03744	17	0.000101	0.000119	***
IL R	PrL R	18	18	-4.95916	17	0.000119	0.000119	***
All left	PrL R	18	18	-7.51684	17	8.43e-07	1.69e-06	****
All right	PrL R	18	18	-9.18056	17	5.34e-08	2.14e-07	****
IL
Two-tailed paired t-test with Benjamini–Hochberg correction
group1	group2	n1	n2	statistic	df	p	p.adj	p.adj.signif
IL R	PrL L	18	18	5.16447	17	7.78e-05	7.78e-05	****
IL R	PrL R	18	18	8.02482	17	3.5e-07	4.67e-07	****
All left	IL R	18	18	-12.9854	17	2.98e-10	1.19e-09	****
All right	IL R	18	18	-12.1305	17	8.53e-10	1.71e-09	****

## Sheet: Fig 1E-F
Figure 1E-F, Supplementary Fig. 2. Functional connectivity post ketamine administration
Sample size: n = 18 rats, 9 females
Three-way mixed-effects ANOVA with within-subjects factors of ROI and time and between-subjects factor of sex
Effect	DFn	DFd	F	p	p<.05	ges
sex	1	16	1.509	0.237		0.011
time	2	32	1.215	0.31		0.005
roi	230	3680	14.803	0	*	0.308
sex:time	2	32	1.504	0.238		0.006
sex:roi	230	3680	0.891	0.875		0.026
time:roi	460	7360	2.056	1.26e-32	*	0.042
sex:time:roi	460	7360	1.005	0.463		0.021
Tukey's HSD post-hoc test										Hedge's g effect size
roi	term	time	time	estimate	conf.low	conf.high	p.adj	p.adj.signif		effsize	n1	n2	magnitude
IL R - IL L	time	1	2	-0.438907	-0.678003	-0.199811	0.000146	***		1.44813	18	18	large
PrL R - PrL L	time	1	2	-0.535159	-0.878191	-0.192126	0.00123	**		0.919156	18	18	large
PrL R - IL L	time	1	2	-0.338484	-0.59926	-0.0777071	0.00793	**		0.771917	18	18	moderate
PrL R - PrL L	time	2	3	0.424144	0.0811115	0.767177	0.0119	*		-0.751481	18	18	moderate
GIDI R - NAcSh R	time	1	2	-0.351854	-0.643806	-0.0599027	0.0146	*		0.719336	18	18	moderate
IL R - NAcSh L	time	2	3	-0.256059	-0.479995	-0.0321239	0.0215	*		1.00386	18	18	large
IL R - IL L	time	2	3	0.268023	0.0289267	0.507119	0.0246	*		-0.634981	18	18	moderate
Cg1 R - IL R	time	2	3	-0.309116	-0.586993	-0.0312388	0.026	*		0.946917	18	18	large
Cg1 R - Cg1 L	time	1	2	-0.425708	-0.815621	-0.0357949	0.0294	*		0.639399	18	18	moderate
AI R - NAcC L	time	1	2	-0.266092	-0.51323	-0.0189542	0.0321	*		0.52991	18	18	moderate
CPu L - AI L	time	1	2	-0.292827	-0.566483	-0.0191705	0.0334	*		0.662186	18	18	moderate
AI R - NAcSh R	time	1	2	-0.303337	-0.592018	-0.0146568	0.0374	*		0.693533	18	18	moderate
Cg1 R - IL R	time	1	2	0.289675	0.0117982	0.567552	0.0393	*		-0.788859	18	18	moderate
GIDI R - CPu L	time	1	2	-0.307999	-0.608649	-0.00734899	0.0435	*		0.695714	18	18	moderate
NAcC L - AI L	time	1	2	-0.30416	-0.602588	-0.00573248	0.0449	*		0.559279	18	18	moderate
AI R - CPu L	time	1	2	-0.275206	-0.545499	-0.004913	0.0451	*		0.489125	18	18	small
IL R - NAcC L	time	1	2	0.23056	0.0040168	0.457104	0.0452	*		-0.775522	18	18	moderate
IL R - NAcC L	time	2	3	-0.227781	-0.454325	-0.00123759	0.0485	*		0.787965	18	18	moderate
GIDI R - NAcC L	time	1	2	-0.290032	-0.578871	-0.00119267	0.0489	*		0.597037	18	18	moderate
IL R - Cg1 L	time	2	3	-0.277236	-0.559965	0.00549325	0.0557	ns		0.762641	18	18	moderate
M1 L - S1 L	time	2	3	0.276183	-0.00606898	0.558436	0.0563	ns		-0.564505	18	18	moderate
CPu R - AI L	time	1	2	-0.290194	-0.587155	0.00676628	0.0567	ns		0.827122	18	18	large
M2 R - AI L	time	1	2	-0.304766	-0.617386	0.00785463	0.0575	ns		0.632401	18	18	moderate
PrL R - IL L	time	1	3	-0.251578	-0.512355	0.00919857	0.0608	ns		0.789192	18	18	moderate
GIDI R - CPu R	time	1	2	-0.311335	-0.645603	0.0229326	0.0727	ns		0.599667	18	18	moderate
AI R - CPu R	time	1	2	-0.244703	-0.512603	0.0231983	0.0799	ns		0.412967	18	18	small
M1 R - M1 L	time	1	2	-0.268516	-0.564224	0.0271919	0.0822	ns		0.553716	18	18	moderate
S1 R - Cg1 L	time	1	3	-0.219476	-0.464233	0.0252802	0.0872	ns		0.760567	18	18	moderate
IL L - Cg1 L	time	2	3	-0.229215	-0.487511	0.0290812	0.0914	ns		0.619272	18	18	moderate
IL R - M1 L	time	1	2	0.211142	-0.0287798	0.451064	0.0949	ns		-0.608636	18	18	moderate
M1 R - GIDI L	time	1	2	-0.280565	-0.599431	0.0383003	0.095	ns		0.460521	18	18	small
PrL L - Cg1 L	time	1	2	0.262975	-0.0359923	0.561943	0.0951	ns		-0.473961	18	18	small
M1 R - AI L	time	1	2	-0.310078	-0.665048	0.0448915	0.0981	ns		0.592308	18	18	moderate
M1 R - NAcC L	time	2	3	-0.192155	-0.414158	0.0298491	0.102	ns		0.522229	18	18	moderate
Cg1 L - M1 L	time	2	3	-0.218376	-0.471207	0.0344554	0.103	ns		0.724873	18	18	moderate
M2 R - M1 L	time	1	2	-0.232153	-0.50222	0.0379144	0.105	ns		0.476272	18	18	small
GIDI R - NAcC R	time	1	2	-0.255867	-0.5538	0.0420665	0.106	ns		0.482226	18	18	small
Cg1 R - PrL R	time	1	2	0.291397	-0.0492034	0.631998	0.107	ns		-0.706173	18	18	moderate
IL R - NAcSh R	time	2	3	-0.23564	-0.513211	0.0419306	0.111	ns		0.643016	18	18	moderate
S1 R - NAcC L	time	1	3	-0.19875	-0.435939	0.0384383	0.117	ns		0.623866	18	18	moderate
M1 R - NAcC L	time	1	3	-0.184709	-0.406712	0.0372952	0.12	ns		0.594885	18	18	moderate
NAcC L - M1 L	time	2	3	-0.185592	-0.408419	0.0372347	0.12	ns		0.531872	18	18	moderate
AI R - M2 R	time	1	2	-0.301371	-0.66835	0.065608	0.127	ns		0.477184	18	18	small
IL R - PrL L	time	1	2	-0.241673	-0.536516	0.0531706	0.128	ns		0.412872	18	18	small
IL R - NAcC R	time	1	2	0.198451	-0.0449411	0.441844	0.131	ns		-0.855118	18	18	large
S1 R - NAcC L	time	2	3	-0.193209	-0.430398	0.0439794	0.131	ns		0.60565	18	18	moderate
S1 R - NAcC R	time	2	3	-0.212435	-0.474621	0.0497505	0.134	ns		0.690843	18	18	moderate
IL R - M2 L	time	2	3	-0.234913	-0.527217	0.0573907	0.138	ns		0.524041	18	18	moderate
IL R - NAcSh L	time	1	2	0.179924	-0.0440116	0.403859	0.138	ns		-0.527644	18	18	moderate
IL R - NAcC R	time	2	3	-0.194855	-0.438247	0.0485376	0.14	ns		0.772615	18	18	moderate
NAcC L - M1 L	time	1	3	-0.178426	-0.401253	0.0444007	0.14	ns		0.6744	18	18	moderate
IL L - PrL L	time	1	2	-0.202145	-0.455324	0.0510346	0.141	ns		0.399406	18	18	small
CPu L - Cg1 L	time	2	3	-0.203347	-0.459642	0.0529473	0.145	ns		0.613158	18	18	moderate
AI R - M2 R	time	2	3	0.289763	-0.0772165	0.656742	0.147	ns		-0.623545	18	18	moderate
AI R - M1 R	time	1	2	-0.301936	-0.685169	0.081297	0.149	ns		0.503658	18	18	moderate
AI R - IL L	time	2	3	0.190754	-0.0526394	0.434148	0.151	ns		-0.492834	18	18	small
S1 L - AI L	time	1	3	-0.27709	-0.631167	0.0769862	0.152	ns		0.928223	18	18	large
NAcC R - Cg1 L	time	1	2	0.210903	-0.0602392	0.482045	0.156	ns		-0.558838	18	18	moderate
IL R - M1 L	time	2	3	-0.185813	-0.425735	0.0541091	0.158	ns		0.51673	18	18	moderate
M1 R - S1 L	time	1	2	-0.262089	-0.600307	0.0761279	0.158	ns		0.432889	18	18	small
M2 R - GIDI L	time	1	2	-0.21963	-0.505294	0.066035	0.162	ns		0.453475	18	18	small
NAcSh R - NAcSh L	time	1	3	0.246821	-0.0756047	0.569247	0.165	ns		-0.482935	18	18	small
GIDI R - M2 R	time	1	2	-0.226222	-0.522382	0.0699389	0.166	ns		0.4677	18	18	small
NAcC L - S1 L	time	2	3	-0.195054	-0.451091	0.060984	0.167	ns		0.462818	18	18	small
GIDI R - Cg1 L	time	1	2	-0.194513	-0.450369	0.0613435	0.168	ns		0.553933	18	18	moderate
IL R - S1 L	time	1	2	0.215288	-0.0679309	0.498507	0.169	ns		-0.511131	18	18	moderate
GIDI R - NAcC L	time	1	3	-0.218612	-0.507451	0.0702271	0.171	ns		0.817668	18	18	large
AI R - M1 R	time	2	3	0.289411	-0.0938218	0.672645	0.172	ns		-0.574395	18	18	moderate
IL R - M2 L	time	1	2	0.220853	-0.0714511	0.513157	0.172	ns		-0.570069	18	18	moderate
M2 L - M1 L	time	2	3	-0.207852	-0.483139	0.0674362	0.172	ns		0.586604	18	18	moderate
S1 R - Cg1 L	time	2	3	-0.183517	-0.428273	0.0612399	0.177	ns		0.691058	18	18	moderate
GIDI R - CPu L	time	1	3	-0.224431	-0.525081	0.076219	0.179	ns		0.732421	18	18	moderate
IL L - M2 L	time	2	3	-0.194457	-0.457238	0.0683244	0.184	ns		0.432493	18	18	small
S1 R - NAcSh L	time	2	3	-0.175072	-0.412565	0.0624215	0.187	ns		0.478659	18	18	small
CPu L - M1 L	time	2	3	-0.175752	-0.417104	0.0656004	0.194	ns		0.444483	18	18	small
M2 R - NAcC L	time	1	3	-0.162599	-0.386315	0.0611172	0.195	ns		0.612422	18	18	moderate
AI R - NAcC R	time	1	2	-0.218129	-0.519751	0.0834928	0.198	ns		0.395975	18	18	small
IL R - IL L	time	1	3	-0.170884	-0.40998	0.0682121	0.206	ns		0.441732	18	18	small
CPu L - AI L	time	1	3	-0.194437	-0.468093	0.0792195	0.209	ns		0.558704	18	18	moderate
S1 R - NAcSh R	time	1	3	-0.173055	-0.416686	0.0705771	0.21	ns		0.488371	18	18	small
AI R - NAcSh R	time	2	3	0.204542	-0.0841385	0.493222	0.211	ns		-0.379627	18	18	small
IL R - Cg1 L	time	1	2	0.200192	-0.0825374	0.482921	0.212	ns		-0.556492	18	18	moderate
IL L - Cg1 L	time	1	2	0.180405	-0.0778912	0.438701	0.22	ns		-0.437199	18	18	small
Cg1 R - NAcSh L	time	1	2	0.172831	-0.0758842	0.421546	0.224	ns		-0.475223	18	18	small
S1 R - IL R	time	1	2	0.190849	-0.0837755	0.465473	0.224	ns		-0.660373	18	18	moderate
NAcC R - AI L	time	1	2	-0.211133	-0.516629	0.0943626	0.227	ns		0.461088	18	18	small
NAcSh L - Cg1 L	time	1	2	0.190698	-0.0879421	0.469337	0.234	ns		-0.468121	18	18	small
M2 R - S1 L	time	1	2	-0.210882	-0.519808	0.0980431	0.235	ns		0.349705	18	18	small
IL L - PrL L	time	1	3	-0.172526	-0.425705	0.0806534	0.236	ns		0.430238	18	18	small
M1 L - S1 L	time	1	2	-0.192402	-0.474655	0.0898498	0.236	ns		0.439537	18	18	small
PrL R - IL R	time	1	3	-0.210912	-0.521797	0.0999721	0.239	ns		0.494408	18	18	small
NAcSh R - AI L	time	1	2	-0.25951	-0.642943	0.123924	0.241	ns		0.449845	18	18	small
M1 R - CPu L	time	1	3	-0.174523	-0.432661	0.0836142	0.242	ns		0.640896	18	18	moderate
S1 R - M1 R	time	1	2	-0.212825	-0.527714	0.102063	0.242	ns		0.441126	18	18	small
IL R - NAcSh R	time	1	2	0.184706	-0.0928644	0.462277	0.252	ns		-0.578707	18	18	moderate
M2 R - M2 L	time	1	2	-0.200731	-0.503736	0.102275	0.255	ns		0.382151	18	18	small
IL R - GIDI L	time	1	2	0.144321	-0.0744466	0.363089	0.258	ns		-0.426096	18	18	small
NAcC R - M1 L	time	2	3	-0.162108	-0.408718	0.0845015	0.261	ns		0.534167	18	18	moderate
GIDI R - M2 L	time	1	2	-0.178925	-0.453129	0.0952794	0.266	ns		0.466272	18	18	small
M2 R - NAcC L	time	2	3	-0.145645	-0.369361	0.0780716	0.267	ns		0.484349	18	18	small
GIDI R - IL L	time	2	3	0.152068	-0.0822216	0.386358	0.269	ns		-0.475905	18	18	small
M2 R - AI L	time	2	3	0.202833	-0.109787	0.515453	0.269	ns		-0.50808	18	18	moderate
AI R - NAcC L	time	1	3	-0.158364	-0.405502	0.0887743	0.278	ns		0.75908	18	18	moderate
NAcSh R - NAcSh L	time	1	2	0.202819	-0.119607	0.525245	0.291	ns		-0.501916	18	18	moderate
GIDI R - M2 R	time	2	3	0.185616	-0.110545	0.481776	0.293	ns		-0.405964	18	18	small
NAcSh L - IL L	time	2	3	-0.147369	-0.3824	0.0876622	0.293	ns		0.490898	18	18	small
S1 R - M2 R	time	1	2	-0.205535	-0.533824	0.122753	0.294	ns		0.385764	18	18	small
S1 R - M1 R	time	2	3	0.197043	-0.117846	0.511931	0.295	ns		-0.392582	18	18	small
GIDI R - IL L	time	1	2	-0.14592	-0.38021	0.0883702	0.298	ns		0.366418	18	18	small
NAcSh L - M1 L	time	2	3	-0.138887	-0.362081	0.0843068	0.298	ns		0.362739	18	18	small
IL R - S1 L	time	2	3	-0.175968	-0.459187	0.107251	0.3	ns		0.448268	18	18	small
NAcSh L - AI L	time	1	2	-0.218903	-0.571552	0.133745	0.3	ns		0.428535	18	18	small
GIDI R - M1 R	time	1	2	-0.206296	-0.541554	0.128962	0.306	ns		0.312163	18	18	small
M1 R - NAcSh R	time	1	2	-0.181288	-0.476086	0.11351	0.307	ns		0.379732	18	18	small
NAcC R - M2 L	time	2	3	-0.181934	-0.478156	0.114288	0.308	ns		0.382747	18	18	small
CPu L - GIDI L	time	1	3	-0.177487	-0.468777	0.113804	0.313	ns		0.705504	18	18	moderate
NAcC L - S1 L	time	1	3	-0.155635	-0.411672	0.100403	0.315	ns		0.528672	18	18	moderate
GIDI R - NAcSh R	time	1	3	-0.177146	-0.469097	0.114806	0.316	ns		0.595198	18	18	moderate
Cg1 R - Cg1 L	time	1	3	-0.235534	-0.625447	0.154379	0.319	ns		0.388039	18	18	small
GIDI R - NAcSh R	time	2	3	0.174709	-0.117243	0.466661	0.326	ns		-0.337474	18	18	small
M1 R - NAcSh R	time	1	3	-0.176197	-0.470995	0.118602	0.327	ns		0.457864	18	18	small
S1 R - CPu L	time	2	3	-0.168225	-0.449687	0.113238	0.327	ns		0.617489	18	18	moderate
NAcSh L - M1 L	time	1	3	-0.132937	-0.356132	0.0902566	0.329	ns		0.425416	18	18	small
M2 R - PrL L	time	1	2	-0.153016	-0.410457	0.104424	0.331	ns		0.34818	18	18	small
M2 R - Cg1 L	time	1	3	-0.159209	-0.427958	0.10954	0.333	ns		0.470258	18	18	small
M1 R - NAcC R	time	2	3	-0.1365	-0.368046	0.0950455	0.337	ns		0.412632	18	18	small
AI R - Cg1 L	time	1	2	-0.160295	-0.433977	0.113387	0.341	ns		0.327259	18	18	small
M1 R - NAcSh L	time	1	3	-0.126234	-0.341635	0.0891674	0.341	ns		0.369808	18	18	small
GIDI R - CPu R	time	2	3	0.195016	-0.139252	0.529284	0.344	ns		-0.447544	18	18	small
NAcC R - Cg1 L	time	2	3	-0.156688	-0.42783	0.114454	0.351	ns		0.418617	18	18	small
PrL L - Cg1 L	time	2	3	-0.171961	-0.470928	0.127007	0.354	ns		0.348983	18	18	small
Cg1 R - PrL R	time	2	3	-0.195675	-0.536276	0.144926	0.355	ns		0.458329	18	18	small
NAcSh L - S1 L	time	1	3	-0.143303	-0.395012	0.108406	0.362	ns		0.491436	18	18	small
CPu R - GIDI L	time	1	2	-0.170508	-0.470369	0.129353	0.363	ns		0.381206	18	18	small
M2 R - CPu L	time	1	3	-0.15062	-0.41557	0.11433	0.363	ns		0.575269	18	18	moderate
Cg1 R - M1 L	time	2	3	-0.142333	-0.393775	0.10911	0.366	ns		0.343466	18	18	small
M1 R - GIDI L	time	1	3	-0.180105	-0.498971	0.138761	0.367	ns		0.512328	18	18	moderate
NAcC L - AI L	time	1	3	-0.168596	-0.467023	0.129832	0.367	ns		0.563327	18	18	moderate
AI R - Cg1 R	time	1	2	-0.123315	-0.343126	0.0964961	0.372	ns		0.343893	18	18	small
IL R - CPu L	time	1	2	0.126248	-0.0991717	0.351668	0.374	ns		-0.364166	18	18	small
NAcSh R - M1 L	time	1	3	-0.156632	-0.437208	0.123943	0.376	ns		0.478893	18	18	small
S1 L - GIDI L	time	1	2	-0.185652	-0.518058	0.146754	0.376	ns		0.34425	18	18	small
S1 L - AI L	time	1	2	-0.197381	-0.551457	0.156696	0.377	ns		0.378622	18	18	small
GIDI R - NAcSh L	time	1	2	-0.159966	-0.447267	0.127335	0.378	ns		0.353174	18	18	small
GIDI R - Cg1 R	time	1	2	-0.135648	-0.379619	0.108324	0.379	ns		0.513725	18	18	moderate
AI R - M1 L	time	1	2	-0.172914	-0.484354	0.138526	0.38	ns		0.420729	18	18	small
M1 R - AI L	time	2	3	0.196127	-0.158843	0.551097	0.383	ns		-0.453673	18	18	small
NAcC L - Cg1 L	time	2	3	-0.138038	-0.389632	0.113556	0.388	ns		0.361857	18	18	small
S1 R - M2 R	time	2	3	0.179651	-0.148638	0.50794	0.39	ns		-0.401403	18	18	small
S1 R - NAcSh L	time	1	3	-0.130042	-0.367535	0.107452	0.39	ns		0.470728	18	18	small
IL R - PrL L	time	1	3	-0.16127	-0.456113	0.133574	0.391	ns		0.353627	18	18	small
NAcSh L - S1 L	time	2	3	-0.137029	-0.388738	0.11468	0.394	ns		0.311107	18	18	small
S1 R - CPu L	time	1	3	-0.153031	-0.434494	0.128432	0.395	ns		0.545218	18	18	moderate
AI R - CPu R	time	1	3	-0.144958	-0.412859	0.122943	0.398	ns		0.482198	18	18	small
GIDI R - PrL L	time	1	2	-0.129492	-0.368727	0.109743	0.398	ns		0.299935	18	18	small
S1 R - Cg1 R	time	1	3	-0.129097	-0.367853	0.109658	0.399	ns		0.352403	18	18	small
IL R - GIDI L	time	2	3	-0.117878	-0.336645	0.10089	0.401	ns		0.375446	18	18	small
IL L - AI L	time	2	3	0.118358	-0.102468	0.339183	0.405	ns		-0.341061	18	18	small
AI R - CPu L	time	1	3	-0.14462	-0.414913	0.125673	0.406	ns		0.46251	18	18	small
IL L - M2 L	time	1	2	0.140139	-0.122642	0.40292	0.409	ns		-0.326989	18	18	small
NAcC L - M2 L	time	2	3	-0.147379	-0.424211	0.129454	0.41	ns		0.316868	18	18	small
M2 R - S1 L	time	2	3	0.161853	-0.147073	0.470778	0.421	ns		-0.339535	18	18	small
NAcC R - CPu L	time	1	2	0.137961	-0.125441	0.401363	0.422	ns		-0.291986	18	18	small
CPu R - S1 L	time	1	3	-0.148348	-0.432252	0.135556	0.423	ns		0.369398	18	18	small
GIDI R - Cg1 L	time	1	3	-0.132706	-0.388562	0.12315	0.429	ns		0.536271	18	18	moderate
M1 R - NAcSh L	time	2	3	-0.111655	-0.327057	0.103746	0.429	ns		0.257645	18	18	small
S1 R - Cg1 R	time	2	3	-0.122403	-0.361158	0.116353	0.437	ns		0.437998	18	18	small
CPu R - AI L	time	2	3	0.151895	-0.145065	0.448856	0.438	ns		-0.339351	18	18	small
PrL L - AI L	time	1	2	-0.1437	-0.425072	0.137672	0.44	ns		0.302215	18	18	small
S1 R - IL R	time	2	3	-0.13964	-0.414264	0.134985	0.443	ns		0.477327	18	18	small
GIDI R - NAcSh L	time	1	3	-0.145495	-0.432796	0.141806	0.446	ns		0.421673	18	18	small
GIDI L - AI L	time	1	3	-0.199031	-0.592852	0.194789	0.447	ns		0.654002	18	18	moderate
NAcSh L - M2 L	time	1	2	0.124071	-0.12149	0.369633	0.447	ns		-0.333254	18	18	small
AI R - NAcC R	time	2	3	0.151452	-0.15017	0.453074	0.452	ns		-0.278993	18	18	small
Cg1 L - M1 L	time	1	2	0.126539	-0.126292	0.37937	0.454	ns		-0.419349	18	18	small
GIDI R - M1 L	time	1	2	-0.122985	-0.36907	0.1231	0.455	ns		0.396649	18	18	small
GIDI R - M1 R	time	2	3	0.166586	-0.168672	0.501844	0.459	ns		-0.373369	18	18	small
Cg1 L - S1 L	time	2	3	-0.126709	-0.382455	0.129037	0.461	ns		0.30818	18	18	small
Cg1 R - NAcC L	time	2	3	-0.115096	-0.34782	0.117628	0.462	ns		0.29265	18	18	small
GIDI R - NAcC R	time	1	3	-0.147015	-0.444948	0.150918	0.464	ns		0.543539	18	18	moderate
AI R - GIDI R	time	1	2	-0.137923	-0.418409	0.142563	0.466	ns		0.264363	18	18	small
NAcSh L - NAcC L	time	1	2	0.154261	-0.159438	0.46796	0.466	ns		-0.346059	18	18	small
CPu R - GIDI L	time	1	3	-0.147332	-0.447193	0.152529	0.467	ns		0.511875	18	18	moderate
GIDI R - M2 L	time	1	3	-0.134245	-0.408449	0.13996	0.469	ns		0.581633	18	18	moderate
Cg1 R - Cg1 L	time	2	3	0.190174	-0.199739	0.580087	0.472	ns		-0.340026	18	18	small
PrL R - NAcC L	time	2	3	-0.124241	-0.380935	0.132454	0.477	ns		0.294084	18	18	small
AI R - CPu L	time	2	3	0.130586	-0.139707	0.400879	0.479	ns		-0.282833	18	18	small
PrL R - M2 L	time	1	2	0.135735	-0.145633	0.417103	0.48	ns		-0.387144	18	18	small
CPu L - M1 L	time	1	3	-0.11611	-0.357462	0.125243	0.481	ns		0.410636	18	18	small
CPu L - IL L	time	2	3	0.0926515	-0.100291	0.285594	0.483	ns		-0.362509	18	18	small
CPu R - M1 L	time	1	3	-0.129521	-0.399299	0.140257	0.483	ns		0.407148	18	18	small
CPu L - GIDI L	time	1	2	-0.139242	-0.430533	0.152048	0.486	ns		0.288628	18	18	small
GIDI R - GIDI L	time	1	2	-0.129204	-0.399383	0.140976	0.486	ns		0.326453	18	18	small
M1 L - AI L	time	1	2	-0.150966	-0.466753	0.164821	0.486	ns		0.359995	18	18	small
PrL R - S1 L	time	1	2	0.11133	-0.122017	0.344678	0.487	ns		-0.317047	18	18	small
M2 R - M1 L	time	2	3	0.128447	-0.14162	0.398514	0.489	ns		-0.321091	18	18	small
M2 L - M1 L	time	1	2	0.12877	-0.146518	0.404058	0.501	ns		-0.271311	18	18	small
IL L - M1 L	time	1	2	0.0959893	-0.10992	0.301898	0.503	ns		-0.301268	18	18	small
AI R - M2 L	time	1	2	-0.15573	-0.490407	0.178947	0.504	ns		0.305251	18	18	small
CPu R - AI L	time	1	3	-0.138299	-0.435259	0.158662	0.504	ns		0.393839	18	18	small
NAcSh R - AI L	time	2	3	0.178631	-0.204802	0.562064	0.504	ns		-0.313794	18	18	small
NAcC R - NAcSh L	time	1	2	0.125966	-0.144929	0.396861	0.505	ns		-0.303166	18	18	small
S1 R - NAcC R	time	1	3	-0.121421	-0.383606	0.140765	0.508	ns		0.360133	18	18	small
PrL R - NAcSh L	time	1	2	0.111533	-0.129894	0.352959	0.509	ns		-0.298554	18	18	small
M2 R - GIDI L	time	1	3	-0.131784	-0.417448	0.153881	0.51	ns		0.448121	18	18	small
S1 L - GIDI L	time	1	3	-0.153161	-0.485567	0.179245	0.511	ns		0.527186	18	18	moderate
M2 R - M2 L	time	1	3	-0.138687	-0.441692	0.164319	0.515	ns		0.405054	18	18	small
M2 R - NAcSh L	time	1	3	-0.103982	-0.331037	0.123073	0.515	ns		0.35932	18	18	small
M1 R - M1 L	time	2	3	0.13506	-0.160648	0.430768	0.517	ns		-0.326948	18	18	small
NAcC R - S1 L	time	2	3	-0.12318	-0.392775	0.146415	0.517	ns		0.317785	18	18	small
PrL R - GIDI L	time	1	2	0.100769	-0.119861	0.321399	0.517	ns		-0.263217	18	18	small
Cg1 R - IL L	time	2	3	-0.109035	-0.348062	0.129993	0.518	ns		0.388153	18	18	small
NAcC L - AI L	time	2	3	0.135565	-0.162863	0.433992	0.521	ns		-0.28014	18	18	small
NAcSh R - Cg1 L	time	1	2	0.141475	-0.170829	0.453779	0.522	ns		-0.354654	18	18	small
S1 R - NAcSh R	time	1	2	-0.11048	-0.354112	0.133152	0.522	ns		0.27566	18	18	small
M1 R - M1 L	time	1	3	-0.133456	-0.429165	0.162252	0.525	ns		0.431274	18	18	small
M1 R - M2 L	time	1	3	-0.119129	-0.383543	0.145285	0.526	ns		0.32135	18	18	small
NAcSh L - Cg1 L	time	2	3	-0.124972	-0.403612	0.153667	0.529	ns		0.302313	18	18	small
M2 R - NAcSh R	time	1	2	-0.139975	-0.454405	0.174455	0.534	ns		0.34396	18	18	small
CPu L - S1 L	time	1	3	-0.140403	-0.457748	0.176941	0.538	ns		0.365108	18	18	small
NAcSh L - IL L	time	1	3	-0.103939	-0.33897	0.131092	0.538	ns		0.328565	18	18	small
CPu L - IL L	time	1	2	-0.085141	-0.278084	0.107802	0.54	ns		0.252974	18	18	small
IL L - M1 L	time	2	3	-0.0906836	-0.296593	0.115226	0.541	ns		0.299095	18	18	small
AI R - NAcC L	time	2	3	0.107729	-0.139409	0.354866	0.548	ns		-0.207343	18	18	small
AI R - AI L	time	1	3	-0.173758	-0.573474	0.225958	0.55	ns		0.601831	18	18	moderate
Cg1 R - GIDI L	time	1	2	0.122988	-0.160647	0.406623	0.551	ns		-0.313576	18	18	small
M1 R - M2 R	time	1	2	-0.179688	-0.597887	0.238512	0.557	ns		0.323546	18	18	small
M2 R - PrL L	time	2	3	0.110281	-0.147159	0.367722	0.559	ns		-0.284784	18	18	small
NAcC R - M2 L	time	1	2	0.126217	-0.170005	0.422439	0.562	ns		-0.239213	18	18	small
PrL R - IL R	time	2	3	-0.132588	-0.443472	0.178297	0.562	ns		0.328095	18	18	small
NAcSh R - S1 L	time	1	3	-0.116186	-0.390217	0.157846	0.566	ns		0.319769	18	18	small
S1 R - AI L	time	1	2	-0.132412	-0.445914	0.18109	0.568	ns		0.313833	18	18	small
CPu L - Cg1 L	time	1	2	0.108152	-0.148143	0.364446	0.569	ns		-0.286853	18	18	small
GIDI R - M1 L	time	1	3	-0.101994	-0.34808	0.144091	0.58	ns		0.423942	18	18	small
GIDI R - GIDI L	time	1	3	-0.111651	-0.381831	0.158529	0.582	ns		0.397217	18	18	small
AI R - IL L	time	1	2	-0.100397	-0.343791	0.142996	0.583	ns		0.25163	18	18	small
AI R - GIDI R	time	1	3	-0.115434	-0.39592	0.165052	0.584	ns		0.273819	18	18	small
M1 R - IL R	time	1	2	0.122583	-0.175795	0.420961	0.585	ns		-0.367461	18	18	small
NAcC R - M1 L	time	1	2	0.100508	-0.146102	0.347118	0.59	ns		-0.233182	18	18	small
CPu R - Cg1 L	time	2	3	-0.106556	-0.368405	0.155292	0.591	ns		0.246285	18	18	small
M1 R - Cg1 L	time	2	3	-0.100358	-0.346719	0.146003	0.591	ns		0.293711	18	18	small
M2 L - AI L	time	1	2	-0.126191	-0.437118	0.184736	0.593	ns		0.266972	18	18	small
AI R - NAcSh L	time	1	2	-0.117595	-0.408529	0.173338	0.595	ns		0.255786	18	18	small
Cg1 R - NAcSh L	time	1	3	0.100603	-0.148112	0.349318	0.595	ns		-0.19134	18	18	negligible
S1 R - PrL R	time	1	2	0.0809573	-0.120516	0.28243	0.599	ns		-0.297892	18	18	small
Cg1 L - M2 L	time	1	2	0.132434	-0.1977	0.462568	0.6	ns		-0.227419	18	18	small
CPu R - NAcSh R	time	1	2	-0.135942	-0.475448	0.203564	0.601	ns		0.333411	18	18	small
Cg1 R - CPu L	time	2	3	-0.102086	-0.357557	0.153386	0.602	ns		0.244435	18	18	small
M1 R - CPu L	time	1	2	-0.102548	-0.360686	0.155589	0.606	ns		0.278767	18	18	small
IL R - CPu L	time	1	3	0.0893769	-0.136043	0.314797	0.607	ns		-0.216113	18	18	small
Cg1 R - CPu L	time	1	3	-0.101094	-0.356565	0.154378	0.608	ns		0.253665	18	18	small
S1 R - M1 L	time	1	2	-0.108001	-0.382205	0.166203	0.611	ns		0.212101	18	18	small
IL L - AI L	time	1	2	-0.0867737	-0.307599	0.134052	0.612	ns		0.241067	18	18	small
NAcC R - AI L	time	2	3	0.119698	-0.185798	0.425193	0.614	ns		-0.269393	18	18	small
AI R - S1 R	time	1	2	-0.115779	-0.412154	0.180595	0.616	ns		0.243285	18	18	small
NAcC L - M2 L	time	1	2	0.108066	-0.168766	0.384899	0.616	ns		-0.214454	18	18	small
M1 R - S1 L	time	2	3	0.131407	-0.20681	0.469624	0.619	ns		-0.260903	18	18	small
M1 R - S1 L	time	1	3	-0.130682	-0.4689	0.207535	0.622	ns		0.238886	18	18	small
NAcSh L - M2 L	time	2	3	-0.0949466	-0.340508	0.150615	0.622	ns		0.208505	18	18	small
NAcC L - PrL L	time	1	2	-0.0966373	-0.346901	0.153626	0.623	ns		0.270632	18	18	small
M1 R - PrL R	time	1	3	0.102208	-0.164144	0.36856	0.626	ns		-0.342017	18	18	small
M2 R - M1 L	time	1	3	-0.103706	-0.373773	0.166361	0.626	ns		0.289667	18	18	small
Cg1 R - M1 L	time	1	2	0.0964129	-0.15503	0.347855	0.627	ns		-0.22482	18	18	small
M1 R - CPu R	time	1	3	-0.105982	-0.383551	0.171587	0.629	ns		0.325865	18	18	small
PrL R - GIDI L	time	2	3	-0.0837901	-0.30442	0.13684	0.632	ns		0.239944	18	18	small
Cg1 L - M2 L	time	2	3	-0.125146	-0.45528	0.204988	0.633	ns		0.194416	18	18	negligible
GIDI L - AI L	time	1	2	-0.149124	-0.542944	0.244697	0.634	ns		0.314025	18	18	small
GIDI R - AI L	time	1	2	-0.113936	-0.415094	0.187223	0.634	ns		0.289397	18	18	small
M2 R - CPu R	time	1	2	-0.0990432	-0.36078	0.162694	0.634	ns		0.29827	18	18	small
NAcSh R - M1 L	time	1	2	-0.105492	-0.386068	0.175083	0.638	ns		0.261186	18	18	small
Cg1 R - NAcC R	time	1	3	0.0954671	-0.158683	0.349617	0.639	ns		-0.220232	18	18	small
NAcSh L - NAcC L	time	2	3	-0.117569	-0.431267	0.19613	0.64	ns		0.260413	18	18	small
M1 R - NAcC R	time	1	3	-0.0864663	-0.318012	0.145079	0.642	ns		0.300822	18	18	small
AI R - CPu R	time	2	3	0.0997447	-0.168156	0.367646	0.644	ns		-0.200292	18	18	small
AI R - IL L	time	1	3	0.0903571	-0.153037	0.333751	0.645	ns		-0.326133	18	18	small
Cg1 R - S1 L	time	2	3	-0.0898255	-0.331721	0.152069	0.645	ns		0.25264	18	18	small
CPu L - Cg1 L	time	1	3	-0.0951956	-0.35149	0.161099	0.645	ns		0.279963	18	18	small
M1 L - GIDI L	time	1	2	-0.120133	-0.443721	0.203455	0.645	ns		0.279579	18	18	small
NAcC L - PrL L	time	1	3	-0.0925148	-0.342779	0.157749	0.648	ns		0.35397	18	18	small
NAcC L - Cg1 L	time	1	2	0.0925477	-0.159046	0.344141	0.65	ns		-0.266056	18	18	small
S1 R - M2 L	time	1	3	-0.108724	-0.40493	0.187481	0.651	ns		0.353977	18	18	small
PrL R - M1 L	time	1	2	0.0839884	-0.145589	0.313566	0.653	ns		-0.207349	18	18	small
GIDI R - NAcC R	time	2	3	0.108851	-0.189082	0.406785	0.654	ns		-0.245381	18	18	small
CPu R - NAcSh R	time	2	3	0.123575	-0.215931	0.463081	0.656	ns		-0.260717	18	18	small
Cg1 L - M1 L	time	1	3	-0.0918364	-0.344667	0.160995	0.657	ns		0.304845	18	18	small
AI R - M2 L	time	1	3	-0.121244	-0.45592	0.213433	0.659	ns		0.43874	18	18	small
M2 R - NAcSh R	time	1	3	-0.113908	-0.428338	0.200522	0.659	ns		0.291863	18	18	small
M1 R - Cg1 L	time	1	3	-0.0888627	-0.335224	0.157499	0.661	ns		0.269361	18	18	small
CPu L - AI L	time	2	3	0.09839	-0.175266	0.372046	0.663	ns		-0.238403	18	18	small
NAcSh L - AI L	time	2	3	0.12616	-0.226489	0.478808	0.665	ns		-0.226008	18	18	small
S1 R - M1 L	time	2	3	0.0980634	-0.17614	0.372267	0.666	ns		-0.199016	18	18	negligible
CPu L - S1 L	time	2	3	-0.112801	-0.430146	0.204543	0.669	ns		0.369238	18	18	small
Cg1 R - GIDI L	time	2	3	-0.100236	-0.383871	0.183399	0.672	ns		0.25739	18	18	small
AI R - Cg1 L	time	1	3	-0.0963955	-0.370078	0.177286	0.674	ns		0.397094	18	18	small
CPu L - M2 L	time	2	3	-0.111874	-0.431099	0.20735	0.676	ns		0.233641	18	18	small
NAcSh R - CPu L	time	1	2	-0.092675	-0.358017	0.172667	0.678	ns		0.249292	18	18	small
AI R - PrL L	time	1	2	-0.0816736	-0.316311	0.152963	0.68	ns		0.169304	18	18	negligible
CPu R - S1 L	time	1	2	-0.0988039	-0.382708	0.1851	0.68	ns		0.173883	18	18	negligible
GIDI R - CPu R	time	1	3	-0.116319	-0.450587	0.217949	0.68	ns		0.394014	18	18	small
M2 R - NAcSh L	time	2	3	-0.0788149	-0.30587	0.14824	0.681	ns		0.209349	18	18	small
S1 R - NAcC R	time	1	2	0.0910142	-0.171171	0.3532	0.681	ns		-0.177285	18	18	negligible
PrL L - M2 L	time	1	2	0.0940261	-0.17749	0.365543	0.683	ns		-0.183348	18	18	negligible
NAcC L - CPu L	time	1	2	0.0992117	-0.190397	0.388821	0.688	ns		-0.203132	18	18	small
AI R - NAcSh R	time	1	3	-0.0987954	-0.387476	0.189885	0.689	ns		0.324831	18	18	small
IL R - NAcSh L	time	1	3	-0.0761355	-0.300071	0.1478	0.692	ns		0.197395	18	18	negligible
M2 R - CPu L	time	2	3	-0.0896777	-0.354628	0.175272	0.694	ns		0.265904	18	18	small
GIDI R - IL R	time	2	3	0.0933618	-0.183729	0.370453	0.697	ns		-0.257849	18	18	small
NAcSh R - CPu L	time	2	3	0.0893217	-0.17602	0.354664	0.697	ns		-0.196857	18	18	negligible
PrL L - AI L	time	1	3	-0.0945624	-0.375934	0.186809	0.698	ns		0.32397	18	18	small
AI R - Cg1 R	time	1	3	-0.0737188	-0.29353	0.146092	0.699	ns		0.255562	18	18	small
S1 R - PrL R	time	2	3	-0.0675659	-0.269039	0.133907	0.699	ns		0.281671	18	18	small
GIDI R - AI L	time	1	3	-0.100742	-0.401901	0.200416	0.7	ns		0.341746	18	18	small
CPu R - IL L	time	1	2	-0.078645	-0.314145	0.156855	0.701	ns		0.233781	18	18	small
PrL R - IL L	time	2	3	0.0869057	-0.173871	0.347682	0.702	ns		-0.188368	18	18	negligible
M2 R - Cg1 L	time	1	2	-0.0888928	-0.357642	0.179856	0.706	ns		0.202513	18	18	small
AI R - M1 L	time	2	3	0.102706	-0.208734	0.414146	0.707	ns		-0.210461	18	18	small
Cg1 R - PrL L	time	2	3	0.105714	-0.214469	0.425897	0.707	ns		-0.216865	18	18	small
M1 R - CPu R	time	1	2	-0.0915902	-0.369159	0.185979	0.707	ns		0.2611	18	18	small
M2 R - AI L	time	1	3	-0.101933	-0.414553	0.210688	0.713	ns		0.304615	18	18	small
PrL R - PrL L	time	1	3	-0.111014	-0.454047	0.232018	0.716	ns		0.23058	18	18	small
S1 R - CPu R	time	1	2	-0.0790812	-0.323868	0.165705	0.717	ns		0.177085	18	18	negligible
AI R - PrL L	time	2	3	0.0756595	-0.158977	0.310296	0.718	ns		-0.209379	18	18	small
S1 R - M2 L	time	2	3	-0.0953227	-0.391528	0.200883	0.719	ns		0.216556	18	18	small
M1 R - AI L	time	1	3	-0.113951	-0.468921	0.241019	0.72	ns		0.389163	18	18	small
Cg1 R - CPu R	time	2	3	0.0861256	-0.185532	0.357784	0.726	ns		-0.158919	18	18	negligible
S1 R - AI L	time	1	3	-0.0988985	-0.412401	0.214604	0.728	ns		0.320161	18	18	small
M1 R - GIDI L	time	2	3	0.10046	-0.218405	0.419326	0.729	ns		-0.223902	18	18	small
M1 R - IL R	time	2	3	-0.0939124	-0.39229	0.204465	0.729	ns		0.284049	18	18	small
IL R - AI L	time	1	2	0.0702868	-0.153385	0.293959	0.73	ns		-0.180444	18	18	negligible
M2 R - CPu R	time	2	3	0.081863	-0.179874	0.3436	0.732	ns		-0.222522	18	18	small
PrL R - NAcSh L	time	1	3	0.0751546	-0.166272	0.316581	0.734	ns		-0.216393	18	18	small
S1 R - GIDI L	time	1	2	-0.091664	-0.386014	0.202686	0.734	ns		0.185102	18	18	negligible
M2 L - AI L	time	2	3	0.0956587	-0.215268	0.406586	0.739	ns		-0.205791	18	18	small
M2 R - GIDI L	time	2	3	0.0878457	-0.197819	0.37351	0.74	ns		-0.244831	18	18	small
PrL L - Cg1 L	time	1	3	0.0910147	-0.207953	0.389982	0.744	ns		-0.243693	18	18	small
NAcSh L - PrL L	time	1	3	-0.0683186	-0.29336	0.156723	0.745	ns		0.203196	18	18	small
NAcC R - AI L	time	1	3	-0.0914355	-0.396931	0.21406	0.751	ns		0.341182	18	18	small
GIDI R - S1 L	time	1	2	-0.083618	-0.363872	0.196636	0.753	ns		0.217141	18	18	small
M1 L - S1 L	time	1	3	0.0837808	-0.198471	0.366033	0.755	ns		-0.290699	18	18	small
CPu R - IL L	time	2	3	0.0691525	-0.166347	0.304652	0.759	ns		-0.370251	18	18	small
M2 R - PrL R	time	2	3	0.086944	-0.210921	0.384809	0.762	ns		-0.200133	18	18	small
M1 R - PrL R	time	1	2	0.0774469	-0.188905	0.343799	0.763	ns		-0.172576	18	18	negligible
NAcSh L - GIDI L	time	1	3	-0.0897925	-0.398599	0.219014	0.763	ns		0.295449	18	18	small
Cg1 R - NAcSh L	time	2	3	-0.0722283	-0.320943	0.176487	0.764	ns		0.159845	18	18	negligible
NAcC L - GIDI L	time	1	2	-0.0889626	-0.397098	0.219173	0.766	ns		0.164759	18	18	negligible
NAcC R - CPu L	time	2	3	-0.0760196	-0.339422	0.187383	0.766	ns		0.170403	18	18	negligible
S1 R - CPu R	time	1	3	-0.0707301	-0.315517	0.174056	0.766	ns		0.194069	18	18	negligible
M1 L - AI L	time	1	3	-0.0910432	-0.40683	0.224744	0.767	ns		0.29702	18	18	small
M2 L - M1 L	time	1	3	-0.0790818	-0.35437	0.196206	0.768	ns		0.215882	18	18	small
GIDI R - Cg1 R	time	2	3	0.0696383	-0.174333	0.31361	0.771	ns		-0.212334	18	18	small
GIDI R - PrL L	time	2	3	0.0680008	-0.171234	0.307236	0.773	ns		-0.200231	18	18	small
PrL R - CPu R	time	2	3	0.0769624	-0.194539	0.348464	0.774	ns		-0.204835	18	18	small
PrL L - GIDI L	time	1	3	-0.0704656	-0.319574	0.178643	0.775	ns		0.21838	18	18	small
AI R - NAcSh L	time	2	3	0.0819944	-0.208939	0.372928	0.776	ns		-0.142046	18	18	negligible
Cg1 R - PrL R	time	1	3	0.0957225	-0.244878	0.436323	0.777	ns		-0.232442	18	18	small
NAcSh L - PrL L	time	2	3	-0.0631421	-0.288184	0.1619	0.778	ns		0.170666	18	18	negligible
M1 R - CPu L	time	2	3	-0.0719752	-0.330113	0.186163	0.78	ns		0.263956	18	18	small
GIDI R - CPu L	time	2	3	0.083568	-0.217082	0.384218	0.781	ns		-0.231315	18	18	small
NAcSh R - Cg1 L	time	2	3	-0.0868756	-0.39918	0.225429	0.781	ns		0.16848	18	18	negligible
Cg1 R - CPu R	time	1	3	0.0753551	-0.196303	0.347013	0.782	ns		-0.153703	18	18	negligible
CPu R - Cg1 L	time	1	2	0.0726363	-0.189212	0.334485	0.782	ns		-0.172049	18	18	negligible
PrL R - CPu R	time	1	2	-0.07538	-0.346881	0.196121	0.782	ns		0.154876	18	18	negligible
PrL R - M2 L	time	2	3	-0.0778974	-0.359266	0.203471	0.783	ns		0.151292	18	18	negligible
NAcC R - S1 L	time	1	3	-0.0740169	-0.343612	0.195578	0.786	ns		0.280957	18	18	small
NAcSh L - CPu L	time	1	3	0.0736836	-0.194658	0.342025	0.786	ns		-0.210144	18	18	small
AI R - GIDI L	time	1	2	-0.0828783	-0.386795	0.221038	0.789	ns		0.178238	18	18	negligible
CPu R - M1 L	time	2	3	-0.0735243	-0.343302	0.196254	0.789	ns		0.173544	18	18	negligible
GIDI R - PrL R	time	2	3	0.0626598	-0.167659	0.292978	0.789	ns		-0.248295	18	18	small
IL R - Cg1 L	time	1	3	-0.0770442	-0.359773	0.205685	0.789	ns		0.18564	18	18	negligible
IL R - PrL L	time	2	3	0.0804031	-0.21444	0.375247	0.789	ns		-0.260981	18	18	small
PrL R - M1 L	time	1	3	0.0624437	-0.167134	0.292021	0.789	ns		-0.171482	18	18	negligible
CPu R - PrL L	time	1	2	-0.0734759	-0.343974	0.197022	0.79	ns		0.172841	18	18	negligible
GIDI R - Cg1 R	time	1	3	-0.0660096	-0.309981	0.177962	0.791	ns		0.202549	18	18	small
M2 R - PrL R	time	1	3	0.0796695	-0.218195	0.377534	0.796	ns		-0.228579	18	18	small
IL R - AI L	time	2	3	-0.0595682	-0.28324	0.164104	0.797	ns		0.171519	18	18	negligible
Cg1 L - GIDI L	time	2	3	-0.0780786	-0.37301	0.216853	0.799	ns		0.187497	18	18	negligible
NAcC R - NAcSh L	time	2	3	-0.0712025	-0.342098	0.199693	0.802	ns		0.168237	18	18	negligible
NAcSh L - AI L	time	1	3	-0.0927436	-0.445392	0.259905	0.802	ns		0.188794	18	18	negligible
M2 R - Cg1 L	time	2	3	-0.0703162	-0.339065	0.198433	0.803	ns		0.221783	18	18	small
NAcC L - GIDI L	time	1	3	-0.0806242	-0.38876	0.227512	0.803	ns		0.289727	18	18	small
S1 R - PrL L	time	1	2	-0.060803	-0.293743	0.172137	0.804	ns		0.173471	18	18	negligible
PrL L - GIDI L	time	1	2	-0.0643336	-0.313442	0.184775	0.808	ns		0.145198	18	18	negligible
GIDI R - PrL L	time	1	3	-0.0614911	-0.300726	0.177744	0.81	ns		0.243813	18	18	small
S1 R - NAcSh R	time	2	3	-0.0625744	-0.306206	0.181057	0.81	ns		0.154266	18	18	negligible
Cg1 L - S1 L	time	1	3	-0.0654487	-0.321195	0.190297	0.811	ns		0.186057	18	18	negligible
Cg1 L - GIDI L	time	1	2	0.0752438	-0.219688	0.370176	0.812	ns		-0.150886	18	18	negligible
CPu L - PrL L	time	1	2	-0.0747234	-0.367693	0.218246	0.812	ns		0.225035	18	18	small
GIDI R - IL R	time	1	2	-0.0704885	-0.34758	0.206603	0.813	ns		0.167341	18	18	negligible
Cg1 R - PrL L	time	1	2	-0.0812517	-0.401435	0.238931	0.814	ns		0.184868	18	18	negligible
AI R - AI L	time	1	2	-0.100813	-0.500529	0.298903	0.816	ns		0.329153	18	18	small
PrL R - IL R	time	1	2	-0.0783245	-0.389209	0.23256	0.816	ns		0.162864	18	18	negligible
NAcC R - M1 L	time	1	3	-0.0616002	-0.30821	0.18501	0.819	ns		0.20217	18	18	small
Cg1 R - NAcC L	time	1	2	0.0578685	-0.174855	0.290592	0.821	ns		-0.155942	18	18	negligible
M2 R - IL R	time	1	2	0.0738768	-0.223834	0.371588	0.821	ns		-0.1918	18	18	negligible
GIDI R - NAcC L	time	2	3	0.0714198	-0.217419	0.360259	0.822	ns		-0.170699	18	18	negligible
CPu L - M1 L	time	1	2	0.0596423	-0.18171	0.300995	0.823	ns		-0.129646	18	18	negligible
PrL R - NAcC L	time	1	2	0.0632558	-0.193438	0.31995	0.823	ns		-0.15528	18	18	negligible
Cg1 R - NAcC L	time	1	3	-0.0572274	-0.289951	0.175497	0.824	ns		0.13796	18	18	negligible
PrL R - S1 L	time	1	3	0.0574927	-0.175855	0.29084	0.824	ns		-0.150624	18	18	negligible
S1 R - GIDI L	time	1	3	-0.072465	-0.366815	0.221885	0.824	ns		0.217917	18	18	small
AI R - S1 R	time	1	3	-0.0724949	-0.36887	0.22388	0.826	ns		0.230129	18	18	small
Cg1 R - IL L	time	1	3	-0.058063	-0.297091	0.180964	0.828	ns		0.198218	18	18	negligible
GIDI R - Cg1 L	time	2	3	0.0618067	-0.19405	0.317663	0.83	ns		-0.183633	18	18	negligible
M1 R - IL L	time	1	3	0.0590677	-0.185915	0.304051	0.83	ns		-0.189698	18	18	negligible
Cg1 L - S1 L	time	1	2	0.06126	-0.194486	0.317006	0.832	ns		-0.160744	18	18	negligible
AI R - S1 L	time	1	2	-0.074432	-0.38628	0.237416	0.833	ns		0.226113	18	18	small
PrL R - NAcC L	time	1	3	-0.0609849	-0.317679	0.195709	0.835	ns		0.186107	18	18	negligible
NAcSh L - Cg1 L	time	1	3	0.0657253	-0.212914	0.344365	0.837	ns		-0.125048	18	18	negligible
NAcC R - CPu L	time	1	3	0.0619414	-0.201461	0.325344	0.838	ns		-0.201975	18	18	small
AI R - Cg1 L	time	2	3	0.0638999	-0.209782	0.337582	0.84	ns		-0.140089	18	18	negligible
M1 R - Cg1 R	time	1	2	0.0606146	-0.199552	0.320782	0.841	ns		-0.143851	18	18	negligible
M1 R - M2 R	time	1	3	-0.0973814	-0.515581	0.320818	0.841	ns		0.225381	18	18	small
NAcC R - NAcSh R	time	1	3	0.0701986	-0.231629	0.372026	0.841	ns		-0.194056	18	18	negligible
PrL L - M2 L	time	2	3	-0.0627202	-0.334237	0.208796	0.843	ns		0.117964	18	18	negligible
PrL R - S1 L	time	2	3	-0.0538378	-0.287185	0.17951	0.843	ns		0.152436	18	18	negligible
M2 R - CPu L	time	1	2	-0.0609423	-0.325892	0.204008	0.844	ns		0.14869	18	18	negligible
M1 R - M2 L	time	1	2	-0.0602012	-0.324615	0.204213	0.847	ns		0.111483	18	18	negligible
PrL R - Cg1 L	time	1	2	0.071439	-0.242017	0.384895	0.847	ns		-0.17484	18	18	negligible
NAcSh R - S1 L	time	1	2	-0.0622057	-0.336237	0.211826	0.848	ns		0.12171	18	18	negligible
AI R - Cg1 R	time	2	3	0.0495962	-0.170215	0.269407	0.85	ns		-0.148578	18	18	negligible
AI R - M1 L	time	1	3	-0.0702084	-0.381648	0.241232	0.85	ns		0.236417	18	18	small
S1 L - AI L	time	2	3	-0.0797097	-0.433786	0.274367	0.85	ns		0.178104	18	18	negligible
IL R - CPu R	time	1	2	0.0578264	-0.200785	0.316438	0.852	ns		-0.147279	18	18	negligible
M1 R - M2 L	time	2	3	-0.058928	-0.323342	0.205486	0.853	ns		0.147178	18	18	negligible
AI R - NAcC R	time	1	3	-0.0666768	-0.368299	0.234945	0.855	ns		0.305581	18	18	small
GIDI R - PrL R	time	1	2	-0.050938	-0.281256	0.179381	0.855	ns		0.120238	18	18	negligible
S1 R - IL L	time	2	3	0.0531719	-0.190195	0.296539	0.858	ns		-0.207348	18	18	small
M1 R - NAcC R	time	1	2	0.0500339	-0.181512	0.28158	0.861	ns		-0.109777	18	18	negligible
NAcSh L - CPu L	time	1	2	0.0575992	-0.210742	0.325941	0.863	ns		-0.153259	18	18	negligible
Cg1 R - IL L	time	1	2	0.0509715	-0.188056	0.289999	0.865	ns		-0.16956	18	18	negligible
NAcSh R - AI L	time	1	3	-0.0808788	-0.464312	0.302555	0.867	ns		0.229203	18	18	small
PrL L - S1 L	time	1	2	-0.0506351	-0.293069	0.191798	0.87	ns		0.116241	18	18	negligible
CPu R - M1 L	time	1	2	-0.0559964	-0.325774	0.213781	0.871	ns		0.13779	18	18	negligible
NAcSh R - NAcC L	time	2	3	-0.0628656	-0.364983	0.239252	0.871	ns		0.107326	18	18	negligible
IL L - M2 L	time	1	3	-0.0543174	-0.317098	0.208464	0.872	ns		0.162421	18	18	negligible
NAcSh R - GIDI L	time	1	2	-0.0655272	-0.383697	0.252642	0.873	ns		0.120563	18	18	negligible
PrL R - M2 L	time	1	3	0.0578377	-0.22353	0.339206	0.873	ns		-0.117618	18	18	negligible
GIDI R - S1 L	time	1	3	-0.0574662	-0.33772	0.222788	0.874	ns		0.184933	18	18	negligible
M2 R - M2 L	time	2	3	0.0620438	-0.240962	0.365049	0.874	ns		-0.148029	18	18	negligible
NAcC R - PrL L	time	1	3	-0.0547312	-0.321845	0.212382	0.874	ns		0.196441	18	18	negligible
Cg1 R - NAcC R	time	1	2	0.0516017	-0.202549	0.305752	0.876	ns		-0.135577	18	18	negligible
AI R - IL R	time	1	3	0.0542369	-0.21352	0.321994	0.877	ns		-0.169935	18	18	negligible
M2 R - IL R	time	2	3	-0.0602987	-0.35801	0.237412	0.877	ns		0.179883	18	18	negligible
NAcC R - NAcSh L	time	1	3	0.0547632	-0.216132	0.325658	0.877	ns		-0.182203	18	18	negligible
NAcC R - Cg1 L	time	1	3	0.0542144	-0.216928	0.325356	0.88	ns		-0.137205	18	18	negligible
S1 R - PrL L	time	1	3	-0.0464074	-0.279348	0.186533	0.881	ns		0.198482	18	18	negligible
M1 R - M2 R	time	2	3	0.0823062	-0.335893	0.500506	0.883	ns		-0.231849	18	18	small
NAcSh R - S1 L	time	2	3	-0.0539801	-0.328012	0.220051	0.883	ns		0.120618	18	18	negligible
Cg1 L - AI L	time	1	2	-0.0600865	-0.367224	0.247052	0.885	ns		0.128055	18	18	negligible
M1 R - IL L	time	2	3	0.0477618	-0.197221	0.292745	0.885	ns		-0.139443	18	18	negligible
IL R - CPu R	time	2	3	-0.050025	-0.308636	0.208586	0.887	ns		0.263735	18	18	small
M1 L - GIDI L	time	2	3	0.0625712	-0.261017	0.386159	0.887	ns		-0.144942	18	18	negligible
PrL R - NAcC R	time	1	2	0.057077	-0.237358	0.351512	0.887	ns		-0.140093	18	18	negligible
CPu L - PrL L	time	2	3	0.0563577	-0.236612	0.349327	0.888	ns		-0.161099	18	18	negligible
NAcC R - NAcSh R	time	1	2	0.0578004	-0.244027	0.359628	0.889	ns		-0.146744	18	18	negligible
CPu L - M2 L	time	1	3	-0.0608198	-0.380045	0.258405	0.89	ns		0.173108	18	18	negligible
CPu R - PrL L	time	1	3	-0.0516326	-0.32213	0.218865	0.89	ns		0.196584	18	18	negligible
PrL R - AI L	time	2	3	0.0542488	-0.230284	0.338782	0.89	ns		-0.126428	18	18	negligible
Cg1 R - NAcSh R	time	1	2	0.0618609	-0.264508	0.388229	0.891	ns		-0.132733	18	18	negligible
M1 L - AI L	time	2	3	0.0599226	-0.255864	0.37571	0.891	ns		-0.138542	18	18	negligible
S1 R - NAcSh L	time	1	2	0.0450301	-0.192463	0.282523	0.891	ns		-0.121745	18	18	negligible
IL L - Cg1 L	time	1	3	-0.04881	-0.307106	0.209486	0.892	ns		0.145506	18	18	negligible
NAcSh R - IL L	time	2	3	-0.0550789	-0.346871	0.236713	0.892	ns		0.166761	18	18	negligible
NAcC R - M2 L	time	1	3	-0.0557173	-0.351939	0.240505	0.893	ns		0.122093	18	18	negligible
Cg1 R - S1 L	time	1	2	0.044952	-0.196943	0.286847	0.895	ns		-0.130808	18	18	negligible
S1 R - IL R	time	1	3	0.0512092	-0.223415	0.325834	0.895	ns		-0.180465	18	18	negligible
Cg1 R - S1 L	time	1	3	-0.0448735	-0.286769	0.197022	0.896	ns		0.109486	18	18	negligible
NAcSh L - IL L	time	1	2	0.0434299	-0.191601	0.278461	0.896	ns		-0.133048	18	18	negligible
IL R - NAcSh R	time	1	3	-0.0509338	-0.328505	0.226637	0.898	ns		0.142603	18	18	negligible
NAcSh L - GIDI L	time	2	3	-0.0567143	-0.365521	0.252093	0.898	ns		0.120811	18	18	negligible
AI R - AI L	time	2	3	-0.0729449	-0.472661	0.326771	0.899	ns		0.186229	18	18	negligible
Cg1 R - M1 L	time	1	3	-0.0459198	-0.297362	0.205523	0.899	ns		0.129318	18	18	negligible
NAcC R - S1 L	time	1	2	0.0491631	-0.220432	0.318758	0.899	ns		-0.0955618	18	18	negligible
NAcSh R - M1 L	time	2	3	-0.0511401	-0.331716	0.229436	0.899	ns		0.113678	18	18	negligible
AI R - S1 L	time	2	3	0.0564095	-0.255438	0.368257	0.9	ns		-0.136648	18	18	negligible
NAcC L - Cg1 L	time	1	3	-0.0454904	-0.297084	0.206103	0.901	ns		0.10728	18	18	negligible
AI R - PrL R	time	1	3	0.0386551	-0.177856	0.255167	0.903	ns		-0.135343	18	18	negligible
M1 L - GIDI L	time	1	3	-0.0575621	-0.38115	0.266026	0.904	ns		0.263979	18	18	small
M1 R - Cg1 R	time	1	3	0.0461398	-0.214027	0.306307	0.904	ns		-0.121371	18	18	negligible
M1 R - PrL L	time	1	2	-0.0449868	-0.299772	0.209798	0.905	ns		0.10451	18	18	negligible
NAcC L - CPu L	time	2	3	-0.0511959	-0.340805	0.238413	0.905	ns		0.107917	18	18	negligible
Cg1 R - M2 L	time	2	3	-0.0579215	-0.387305	0.271462	0.906	ns		0.0927869	18	18	negligible
PrL L - S1 L	time	1	3	-0.0426278	-0.285061	0.199806	0.906	ns		0.134894	18	18	negligible
CPu R - S1 L	time	2	3	-0.0495441	-0.333448	0.23436	0.907	ns		0.111014	18	18	negligible
NAcSh R - Cg1 L	time	1	3	0.054599	-0.257705	0.366903	0.907	ns		-0.105318	18	18	negligible
PrL L - AI L	time	2	3	0.0491374	-0.232234	0.330509	0.907	ns		-0.136011	18	18	negligible
PrL R - NAcC R	time	2	3	-0.0512035	-0.345639	0.243232	0.908	ns		0.11568	18	18	negligible
Cg1 R - NAcC R	time	2	3	0.0438653	-0.210285	0.298016	0.909	ns		-0.101416	18	18	negligible
IL L - S1 L	time	1	3	0.0395628	-0.195376	0.274502	0.913	ns		-0.125015	18	18	negligible
M2 R - PrL L	time	1	3	-0.0427351	-0.300175	0.214705	0.915	ns		0.135412	18	18	negligible
NAcC R - GIDI L	time	1	2	-0.0510759	-0.35875	0.256598	0.915	ns		0.105406	18	18	negligible
NAcSh R - IL L	time	1	2	0.0485354	-0.243257	0.340327	0.915	ns		-0.133519	18	18	negligible
NAcC L - CPu L	time	1	3	0.0480158	-0.241593	0.337625	0.916	ns		-0.122321	18	18	negligible
GIDI R - M2 L	time	2	3	0.0446804	-0.229524	0.318885	0.918	ns		-0.138363	18	18	negligible
IL R - CPu L	time	2	3	-0.0368715	-0.262292	0.188549	0.918	ns		0.126151	18	18	negligible
CPu R - NAcC L	time	1	2	-0.044479	-0.319352	0.230394	0.919	ns		0.0978933	18	18	negligible
PrL R - Cg1 L	time	2	3	-0.0508138	-0.36427	0.262643	0.919	ns		0.118543	18	18	negligible
CPu L - M2 L	time	1	2	0.0510545	-0.26817	0.370279	0.921	ns		-0.0864869	18	18	negligible
NAcC R - NAcC L	time	2	3	-0.040667	-0.294999	0.213665	0.921	ns		0.0875951	18	18	negligible
M2 R - S1 L	time	1	3	-0.0490296	-0.357955	0.259896	0.922	ns		0.0921487	18	18	negligible
AI R - GIDI L	time	1	3	-0.0480827	-0.351999	0.255834	0.923	ns		0.149292	18	18	negligible
M2 L - GIDI L	time	1	2	-0.0469974	-0.346308	0.252313	0.924	ns		0.0855404	18	18	negligible
NAcC L - S1 L	time	1	2	0.0394191	-0.216618	0.295457	0.927	ns		-0.081054	18	18	negligible
Cg1 L - AI L	time	1	3	-0.0463042	-0.353442	0.260834	0.93	ns		0.105639	18	18	negligible
PrL R - NAcSh L	time	2	3	-0.036378	-0.277804	0.205048	0.93	ns		0.0825713	18	18	negligible
S1 R - IL L	time	1	3	0.0367289	-0.206638	0.280096	0.93	ns		-0.146412	18	18	negligible
CPu R - NAcC L	time	1	3	-0.0406549	-0.315528	0.234218	0.932	ns		0.132815	18	18	negligible
NAcC L - IL L	time	1	3	-0.0325775	-0.25189	0.186735	0.932	ns		0.124221	18	18	negligible
S1 R - Cg1 L	time	1	2	-0.0359597	-0.280716	0.208797	0.933	ns		0.0915688	18	18	negligible
AI R - S1 R	time	2	3	0.0432844	-0.25309	0.339659	0.934	ns		-0.123389	18	18	negligible
M2 R - IL L	time	1	3	0.0405273	-0.23965	0.320704	0.935	ns		-0.136185	18	18	negligible
NAcSh R - PrL L	time	1	2	-0.0401767	-0.317342	0.236988	0.935	ns		0.0922998	18	18	negligible
IL L - AI L	time	1	3	0.0315838	-0.189242	0.25241	0.936	ns		-0.110946	18	18	negligible
NAcC R - PrL L	time	2	3	-0.0382743	-0.305388	0.228839	0.936	ns		0.0932031	18	18	negligible
NAcSh R - PrL L	time	1	3	-0.039894	-0.317059	0.237271	0.936	ns		0.115159	18	18	negligible
CPu R - CPu L	time	2	3	-0.0489528	-0.391448	0.293542	0.937	ns		0.122246	18	18	negligible
M2 R - Cg1 R	time	1	2	-0.0442014	-0.353689	0.265286	0.937	ns		0.0874304	18	18	negligible
NAcC L - M2 L	time	1	3	-0.0393127	-0.316145	0.23752	0.937	ns		0.0879596	18	18	negligible
IL R - S1 L	time	1	3	0.0393202	-0.243899	0.322539	0.94	ns		-0.0975076	18	18	negligible
GIDI R - M2 R	time	1	3	-0.040606	-0.336767	0.255555	0.941	ns		0.129813	18	18	negligible
CPu R - M2 L	time	2	3	-0.0405031	-0.335989	0.254982	0.942	ns		0.0765938	18	18	negligible
NAcSh R - NAcSh L	time	2	3	0.0440026	-0.278423	0.366429	0.942	ns		-0.0735211	18	18	negligible
NAcSh R - GIDI L	time	1	3	-0.0429435	-0.361113	0.275226	0.943	ns		0.127622	18	18	negligible
NAcSh R - NAcC L	time	1	3	-0.0408685	-0.342986	0.261249	0.943	ns		0.171875	18	18	negligible
CPu L - GIDI L	time	2	3	-0.0382443	-0.329535	0.253046	0.946	ns		0.0959143	18	18	negligible
PrL R - AI L	time	1	3	0.0371554	-0.247378	0.321689	0.947	ns		-0.100987	18	18	negligible
CPu R - Cg1 L	time	1	3	-0.0339201	-0.295769	0.227928	0.948	ns		0.0811727	18	18	negligible
M2 R - NAcC R	time	2	3	-0.0343403	-0.299722	0.231041	0.948	ns		0.100805	18	18	negligible
NAcSh R - M2 L	time	2	3	-0.0420724	-0.368158	0.284013	0.948	ns		0.0823194	18	18	negligible
NAcC L - IL L	time	2	3	-0.0278756	-0.247188	0.191437	0.949	ns		0.0958587	18	18	negligible
CPu R - CPu L	time	1	3	-0.043331	-0.385826	0.299164	0.95	ns		0.10036	18	18	negligible
GIDI L - AI L	time	2	3	-0.0499077	-0.443728	0.343913	0.95	ns		0.129211	18	18	negligible
M1 R - PrL L	time	1	3	-0.0315191	-0.286304	0.223266	0.952	ns		0.0968767	18	18	negligible
AI R - NAcSh L	time	1	3	-0.0356009	-0.326535	0.255333	0.953	ns		0.0983694	18	18	negligible
M2 R - Cg1 R	time	1	3	-0.0379277	-0.347416	0.27156	0.953	ns		0.0984316	18	18	negligible
NAcSh R - M2 L	time	1	3	-0.0397382	-0.365824	0.286348	0.953	ns		0.0769559	18	18	negligible
Cg1 R - AI L	time	2	3	0.0345433	-0.251285	0.320371	0.954	ns		-0.0912994	18	18	negligible
IL R - GIDI L	time	1	3	0.0264434	-0.192324	0.245211	0.954	ns		-0.0974218	18	18	negligible
M2 R - NAcC R	time	1	3	-0.0316477	-0.297029	0.233734	0.955	ns		0.121994	18	18	negligible
GIDI R - M1 R	time	1	3	-0.0397093	-0.374967	0.295549	0.956	ns		0.116613	18	18	negligible
M2 L - GIDI L	time	1	3	-0.0354504	-0.334761	0.26386	0.956	ns		0.122022	18	18	negligible
NAcSh L - M2 L	time	1	3	0.0291249	-0.216437	0.274686	0.956	ns		-0.0616079	18	18	negligible
IL L - PrL L	time	2	3	0.0296188	-0.22356	0.282798	0.957	ns		-0.0756434	18	18	negligible
NAcSh L - NAcC L	time	1	3	0.0366924	-0.277006	0.350391	0.957	ns		-0.173313	18	18	negligible
Cg1 R - NAcSh R	time	2	3	-0.0377528	-0.364121	0.288616	0.958	ns		0.0631444	18	18	negligible
M2 L - S1 L	time	2	3	0.0342383	-0.261009	0.329486	0.958	ns		-0.0704528	18	18	negligible
PrL L - M2 L	time	1	3	0.031306	-0.240211	0.302823	0.958	ns		-0.0670679	18	18	negligible
AI R - GIDI L	time	2	3	0.0347956	-0.269121	0.338712	0.959	ns		-0.0744291	18	18	negligible
AI R - IL R	time	1	2	0.0301862	-0.237571	0.297943	0.96	ns		-0.0792165	18	18	negligible
M2 R - IL L	time	2	3	0.0317838	-0.248393	0.311961	0.96	ns		-0.0784081	18	18	negligible
M2 R - NAcSh L	time	1	2	-0.0251676	-0.252223	0.201887	0.961	ns		0.0809442	18	18	negligible
Cg1 R - M2 L	time	1	2	0.0350063	-0.294377	0.36439	0.964	ns		-0.0579802	18	18	negligible
NAcC R - NAcC L	time	1	3	-0.0273086	-0.28164	0.227023	0.964	ns		0.0940685	18	18	negligible
NAcSh L - GIDI L	time	1	2	-0.0330782	-0.341885	0.275729	0.964	ns		0.0558916	18	18	negligible
S1 R - AI L	time	2	3	0.0335131	-0.279989	0.347015	0.964	ns		-0.0788362	18	18	negligible
IL L - S1 L	time	2	3	0.0246818	-0.210257	0.259621	0.965	ns		-0.0779997	18	18	negligible
IL R - M1 L	time	1	3	0.0253292	-0.214593	0.265251	0.965	ns		-0.0690741	18	18	negligible
AI R - M2 L	time	2	3	0.0344863	-0.30019	0.369163	0.966	ns		-0.0703184	18	18	negligible
NAcC R - GIDI L	time	1	3	-0.0319447	-0.339619	0.27573	0.966	ns		0.12362	18	18	negligible
AI R - PrL R	time	2	3	0.0215621	-0.194949	0.238074	0.969	ns		-0.0906615	18	18	negligible
M2 L - AI L	time	1	3	-0.0305323	-0.341459	0.280395	0.97	ns		0.0729693	18	18	negligible
S1 L - GIDI L	time	2	3	0.0324912	-0.299915	0.364897	0.97	ns		-0.0798642	18	18	negligible
M1 R - IL R	time	1	3	0.0286705	-0.269707	0.327048	0.971	ns		-0.0867117	18	18	negligible
GIDI R - S1 L	time	2	3	0.0261518	-0.254102	0.306406	0.972	ns		-0.0610206	18	18	negligible
PrL R - M1 L	time	2	3	-0.0215447	-0.251122	0.208033	0.972	ns		0.0575234	18	18	negligible
M1 R - PrL R	time	2	3	0.0247613	-0.24159	0.291113	0.973	ns		-0.0695338	18	18	negligible
AI R - IL R	time	2	3	0.0240507	-0.243706	0.291808	0.974	ns		-0.0570397	18	18	negligible
IL L - GIDI L	time	1	2	-0.0184306	-0.22366	0.186799	0.974	ns		0.0479549	18	18	negligible
IL L - GIDI L	time	2	3	0.0185279	-0.186702	0.223758	0.974	ns		-0.0533915	18	18	negligible
CPu L - S1 L	time	1	2	-0.0276022	-0.344947	0.289742	0.976	ns		0.0614689	18	18	negligible
PrL R - CPu L	time	2	3	0.0219896	-0.22913	0.273109	0.976	ns		-0.0746725	18	18	negligible
GIDI R - M1 L	time	2	3	0.0209904	-0.225095	0.267076	0.977	ns		-0.0618038	18	18	negligible
GIDI R - IL R	time	1	3	0.0228733	-0.254218	0.299965	0.978	ns		-0.0646564	18	18	negligible
M2 R - NAcSh R	time	2	3	0.0260667	-0.288363	0.340497	0.978	ns		-0.0666027	18	18	negligible
PrL R - CPu L	time	1	3	0.0207423	-0.230377	0.271862	0.978	ns		-0.0529963	18	18	negligible
CPu R - M2 L	time	1	3	-0.0239554	-0.319441	0.27153	0.979	ns		0.0543613	18	18	negligible
CPu R - NAcC R	time	1	2	0.0235329	-0.262779	0.309845	0.979	ns		-0.0479126	18	18	negligible
CPu R - PrL L	time	2	3	0.0218433	-0.248654	0.292341	0.979	ns		-0.0522399	18	18	negligible
NAcC R - IL L	time	2	3	-0.020191	-0.270797	0.230415	0.979	ns		0.0605969	18	18	negligible
AI R - GIDI R	time	2	3	0.0224892	-0.257997	0.302975	0.98	ns		-0.0590403	18	18	negligible
AI R - PrL R	time	1	2	0.0170929	-0.199419	0.233604	0.98	ns		-0.0471485	18	18	negligible
Cg1 R - GIDI L	time	1	3	0.0227521	-0.260883	0.306387	0.98	ns		-0.0910728	18	18	negligible
S1 R - M2 R	time	1	3	-0.0258843	-0.354173	0.302404	0.98	ns		0.0632744	18	18	negligible
Cg1 R - PrL L	time	1	3	0.0244627	-0.29572	0.344646	0.981	ns		-0.0585235	18	18	negligible
CPu R - GIDI L	time	2	3	0.0231756	-0.276685	0.323037	0.981	ns		-0.06329	18	18	negligible
PrL R - GIDI L	time	1	3	0.0169794	-0.203651	0.237609	0.981	ns		-0.0460301	18	18	negligible
M2 R - NAcC L	time	1	2	-0.0169544	-0.240671	0.206762	0.982	ns		0.0412232	18	18	negligible
Cg1 R - NAcSh R	time	1	3	0.0241082	-0.30226	0.350477	0.983	ns		-0.0457399	18	18	negligible
NAcC R - IL L	time	1	2	0.0183812	-0.232225	0.268987	0.983	ns		-0.0497772	18	18	negligible
NAcSh R - NAcC L	time	1	2	0.0219971	-0.280121	0.324115	0.983	ns		-0.0447065	18	18	negligible
Cg1 R - IL R	time	1	3	-0.0194405	-0.297318	0.258436	0.984	ns		0.0586261	18	18	negligible
NAcSh R - GIDI L	time	2	3	0.0225837	-0.295586	0.340753	0.984	ns		-0.0442491	18	18	negligible
S1 R - S1 L	time	2	3	-0.0211941	-0.317294	0.274906	0.984	ns		0.050037	18	18	negligible
Cg1 R - AI L	time	1	3	0.0196305	-0.266198	0.305459	0.985	ns		-0.0408056	18	18	negligible
Cg1 R - M2 L	time	1	3	-0.0229152	-0.352299	0.306469	0.985	ns		0.0420799	18	18	negligible
M1 R - NAcSh L	time	1	2	-0.0145782	-0.229979	0.200823	0.985	ns		0.0408186	18	18	negligible
M2 L - S1 L	time	1	3	0.0204897	-0.274758	0.315737	0.985	ns		-0.0475219	18	18	negligible
S1 R - IL L	time	1	2	-0.0164431	-0.25981	0.226924	0.985	ns		0.0626465	18	18	negligible
M2 R - CPu R	time	1	3	-0.0171802	-0.278917	0.244557	0.986	ns		0.0606357	18	18	negligible
PrL R - Cg1 L	time	1	3	0.0206252	-0.292831	0.334082	0.986	ns		-0.0513494	18	18	negligible
S1 R - GIDI L	time	2	3	0.019199	-0.275151	0.313549	0.986	ns		-0.0410799	18	18	negligible
S1 R - PrL R	time	1	3	0.0133914	-0.188081	0.214864	0.986	ns		-0.045663	18	18	negligible
CPu L - PrL L	time	1	3	-0.0183657	-0.311335	0.274604	0.987	ns		0.0538679	18	18	negligible
GIDI R - GIDI L	time	2	3	0.0175529	-0.252627	0.287733	0.987	ns		-0.0427226	18	18	negligible
GIDI R - S1 R	time	1	2	0.0183794	-0.265343	0.302102	0.987	ns		-0.0402463	18	18	negligible
IL L - S1 L	time	1	2	0.014881	-0.220058	0.24982	0.987	ns		-0.0461248	18	18	negligible
PrL L - M1 L	time	1	3	-0.0158	-0.259783	0.228183	0.987	ns		0.0559192	18	18	negligible
NAcC R - GIDI L	time	2	3	0.0191311	-0.288543	0.326805	0.988	ns		-0.0480875	18	18	negligible
NAcC R - PrL L	time	1	2	-0.016457	-0.28357	0.250656	0.988	ns		0.038422	18	18	negligible
PrL R - AI L	time	1	2	-0.0170934	-0.301626	0.26744	0.988	ns		0.0336068	18	18	negligible
S1 R - PrL L	time	2	3	0.0143957	-0.218545	0.247336	0.988	ns		-0.0496793	18	18	negligible
AI R - S1 L	time	1	3	-0.0180226	-0.32987	0.293825	0.989	ns		0.0424102	18	18	negligible
NAcSh L - CPu L	time	2	3	0.0160844	-0.252257	0.284426	0.989	ns		-0.0411669	18	18	negligible
CPu R - M2 L	time	1	2	0.0165477	-0.278938	0.312033	0.99	ns		-0.0289882	18	18	negligible
M1 R - Cg1 R	time	2	3	-0.0144749	-0.274642	0.245692	0.99	ns		0.0432795	18	18	negligible
Cg1 R - AI L	time	1	2	-0.0149127	-0.300741	0.270915	0.991	ns		0.0342889	18	18	negligible
GIDI R - S1 R	time	1	3	0.0151846	-0.268538	0.298907	0.991	ns		-0.059622	18	18	negligible
M1 R - CPu R	time	2	3	-0.0143918	-0.291961	0.263177	0.991	ns		0.0469089	18	18	negligible
M1 R - PrL L	time	2	3	0.0134677	-0.241317	0.268253	0.991	ns		-0.0394045	18	18	negligible
NAcC R - NAcC L	time	1	2	0.0133584	-0.240973	0.26769	0.991	ns		-0.0258625	18	18	negligible
S1 R - CPu L	time	1	2	0.0151937	-0.266269	0.296656	0.991	ns		-0.0373742	18	18	negligible
S1 R - S1 L	time	1	3	-0.0153047	-0.311405	0.280795	0.991	ns		0.0348131	18	18	negligible
GIDI R - NAcSh L	time	2	3	0.0144709	-0.27283	0.301772	0.992	ns		-0.0295174	18	18	negligible
GIDI R - PrL R	time	1	3	0.0117219	-0.218597	0.24204	0.992	ns		-0.03691	18	18	negligible
S1 R - M1 R	time	1	3	-0.0157825	-0.330671	0.299106	0.992	ns		0.0475625	18	18	negligible
IL R - AI L	time	1	3	0.0107186	-0.212954	0.234391	0.993	ns		-0.0359793	18	18	negligible
IL R - M2 L	time	1	3	-0.0140604	-0.306364	0.278243	0.993	ns		0.032547	18	18	negligible
M1 R - Cg1 L	time	1	2	0.0114953	-0.234866	0.257857	0.993	ns		-0.0259325	18	18	negligible
M1 R - IL L	time	1	2	0.0113058	-0.233677	0.256289	0.993	ns		-0.0412331	18	18	negligible
M2 L - S1 L	time	1	2	-0.0137486	-0.308996	0.281499	0.993	ns		0.0286562	18	18	negligible
M2 R - IL R	time	1	3	0.0135781	-0.284133	0.311289	0.993	ns		-0.0326558	18	18	negligible
S1 R - M2 L	time	1	2	-0.0134015	-0.309607	0.282804	0.993	ns		0.0259789	18	18	negligible
Cg1 L - AI L	time	2	3	0.0137822	-0.293356	0.32092	0.994	ns		-0.0339018	18	18	negligible
CPu R - NAcC R	time	2	3	-0.0127663	-0.299078	0.273546	0.994	ns		0.0283892	18	18	negligible
GIDI R - AI L	time	2	3	0.0131931	-0.287966	0.314352	0.994	ns		-0.0364363	18	18	negligible
Cg1 R - CPu R	time	1	2	-0.0107705	-0.282428	0.260888	0.995	ns		0.0251099	18	18	negligible
CPu L - IL L	time	1	3	0.00751049	-0.185432	0.200453	0.995	ns		-0.0252995	18	18	negligible
CPu R - IL L	time	1	3	-0.00949251	-0.244992	0.226007	0.995	ns		0.031042	18	18	negligible
CPu R - NAcC R	time	1	3	0.0107667	-0.275545	0.297079	0.995	ns		-0.0303327	18	18	negligible
M2 L - GIDI L	time	2	3	0.011547	-0.287764	0.310858	0.995	ns		-0.0240017	18	18	negligible
NAcC R - NAcSh R	time	2	3	0.0123982	-0.289429	0.314226	0.995	ns		-0.0282562	18	18	negligible
CPu R - NAcSh R	time	1	3	-0.012367	-0.351873	0.327139	0.996	ns		0.0357435	18	18	negligible
M1 R - NAcC L	time	1	2	0.00744614	-0.214558	0.22945	0.996	ns		-0.01747	18	18	negligible
PrL L - M1 L	time	2	3	-0.00822684	-0.25221	0.235756	0.996	ns		0.0232033	18	18	negligible
PrL R - NAcSh R	time	1	3	0.0108472	-0.298243	0.319938	0.996	ns		-0.0323207	18	18	negligible
S1 R - CPu R	time	2	3	0.00835113	-0.236435	0.253138	0.996	ns		-0.0224113	18	18	negligible
S1 R - M1 L	time	1	3	-0.00993755	-0.284141	0.264266	0.996	ns		0.0258433	18	18	negligible
AI R - M1 R	time	1	3	-0.0125247	-0.395758	0.370708	0.997	ns		0.0279595	18	18	negligible
AI R - M2 R	time	1	3	-0.0116085	-0.378588	0.355371	0.997	ns		0.0321744	18	18	negligible
IL R - CPu R	time	1	3	0.00780145	-0.25081	0.266413	0.997	ns		-0.0204608	18	18	negligible
M2 R - IL L	time	1	2	0.00874344	-0.271434	0.288921	0.997	ns		-0.0229423	18	18	negligible
NAcC L - M1 L	time	1	2	0.00716599	-0.215661	0.229993	0.997	ns		-0.0190969	18	18	negligible
PrL L - M1 L	time	1	2	-0.00757315	-0.251556	0.23641	0.997	ns		0.0169853	18	18	negligible
PrL L - S1 L	time	2	3	0.00800729	-0.234426	0.250441	0.997	ns		-0.0245131	18	18	negligible
PrL R - NAcSh R	time	2	3	0.00987567	-0.299215	0.318966	0.997	ns		-0.018527	18	18	negligible
S1 R - Cg1 R	time	1	2	-0.00669465	-0.24545	0.232061	0.997	ns		0.0193439	18	18	negligible
AI R - PrL L	time	1	3	-0.00601413	-0.240651	0.228623	0.998	ns		0.0228445	18	18	negligible
Cg1 L - M2 L	time	1	3	0.00728801	-0.322846	0.337422	0.998	ns		-0.0137653	18	18	negligible
GIDI R - IL L	time	1	3	0.00614856	-0.228141	0.240439	0.998	ns		-0.0220828	18	18	negligible
IL L - M1 L	time	1	3	0.00530561	-0.200604	0.211215	0.998	ns		-0.0200539	18	18	negligible
M2 R - PrL R	time	1	2	-0.00727447	-0.305139	0.29059	0.998	ns		0.018769	18	18	negligible
NAcC L - GIDI L	time	2	3	0.00833836	-0.299797	0.316474	0.998	ns		-0.0206009	18	18	negligible
NAcSh L - M1 L	time	1	2	0.0059498	-0.217244	0.229144	0.998	ns		-0.0166199	18	18	negligible
NAcSh L - PrL L	time	1	2	-0.00517648	-0.230218	0.219865	0.998	ns		0.0176217	18	18	negligible
NAcSh L - S1 L	time	1	2	-0.00627368	-0.257983	0.245436	0.998	ns		0.0133301	18	18	negligible
NAcSh R - IL L	time	1	3	-0.00654352	-0.298336	0.285249	0.998	ns		0.0175468	18	18	negligible
PrL L - GIDI L	time	2	3	-0.00613204	-0.255241	0.242977	0.998	ns		0.0179817	18	18	negligible
S1 R - NAcC L	time	1	2	-0.00554114	-0.24273	0.231648	0.998	ns		0.0121376	18	18	negligible
CPu R - CPu L	time	1	2	0.00562186	-0.336873	0.348117	0.999	ns		-0.00970615	18	18	negligible
CPu R - NAcC L	time	2	3	0.00382407	-0.271049	0.278697	0.999	ns		-0.00864901	18	18	negligible
IL R - NAcC R	time	1	3	0.00359649	-0.239796	0.246989	0.999	ns		-0.0113489	18	18	negligible
M1 R - NAcSh R	time	2	3	0.00509146	-0.289707	0.29989	0.999	ns		-0.0111031	18	18	negligible
M2 R - Cg1 R	time	2	3	0.00627372	-0.303214	0.315762	0.999	ns		-0.020557	18	18	negligible
NAcC L - IL L	time	1	2	-0.00470188	-0.224015	0.214611	0.999	ns		0.0136612	18	18	negligible
NAcC L - PrL L	time	2	3	0.00412249	-0.246141	0.254386	0.999	ns		-0.0105619	18	18	negligible
NAcSh R - CPu L	time	1	3	-0.00335329	-0.268695	0.261989	0.999	ns		0.00992021	18	18	negligible
PrL R - NAcC R	time	1	3	0.00587347	-0.288562	0.300309	0.999	ns		-0.015915	18	18	negligible
S1 R - S1 L	time	1	2	0.00588941	-0.290211	0.301989	0.999	ns		-0.0131358	18	18	negligible
Cg1 L - GIDI L	time	1	3	-0.0028348	-0.297767	0.292097	1	ns		0.0118869	18	18	negligible
Cg1 R - CPu L	time	1	2	0.000992274	-0.254479	0.256464	1	ns		-0.00233183	18	18	negligible
CPu R - NAcSh L	time	1	2	0.000202555	-0.266317	0.266723	1	ns		-0.000883921	18	18	negligible
CPu R - NAcSh L	time	1	3	-0.000918147	-0.267438	0.265602	1	ns		0.00280181	18	18	negligible
CPu R - NAcSh L	time	2	3	-0.0011207	-0.267641	0.265399	1	ns		0.00309881	18	18	negligible
GIDI R - S1 R	time	2	3	-0.00319477	-0.286917	0.280528	1	ns		0.00724562	18	18	negligible
IL L - GIDI L	time	1	3	9.73444e-05	-0.205132	0.205327	1	ns		-0.000430935	18	18	negligible
IL R - NAcC L	time	1	3	0.0027792	-0.223764	0.229323	1	ns		-0.00920409	18	18	negligible
M2 R - NAcC R	time	1	2	0.00269259	-0.262689	0.268074	1	ns		-0.00627349	18	18	negligible
NAcC R - IL L	time	1	3	-0.00180981	-0.252416	0.248796	1	ns		0.00828364	18	18	negligible
NAcSh R - M2 L	time	1	2	0.00233429	-0.323751	0.32842	1	ns		-0.00538763	18	18	negligible
NAcSh R - PrL L	time	2	3	0.000282736	-0.276882	0.277448	1	ns		-0.000657485	18	18	negligible
PrL R - CPu L	time	1	2	-0.00124728	-0.252367	0.249872	1	ns		0.00349993	18	18	negligible
PrL R - CPu R	time	1	3	0.00158236	-0.269919	0.273084	1	ns		-0.00451015	18	18	negligible
PrL R - NAcSh R	time	1	2	0.000971569	-0.308119	0.310062	1	ns		-0.00206125	18	18	negligible

## Sheet: Fig 2B
Figure 2B. ROI-dependent effects of treatment, time, and sex factors
Sample size: n = 18 rats, 9 females
Three-way mixed-effects ANOVA with within-subjects factors of treatment and time and between-subjects factor of sex, stratified by ROI
roi	Effect	DFn	DFd	F	p	p<.05	ges
AI R - AI L	sex	1	16	0.321	0.579		0.009
AI R - AI L	treatmt	1	16	0.002	0.964		3.41e-05
AI R - AI L	time	1	16	6.108	0.025	*	0.054
AI R - AI L	sex:treatmt	1	16	2.011	0.175		0.032
AI R - AI L	sex:time	1	16	1.314	0.269		0.012
AI R - AI L	treatmt:time	1	16	2.798	0.114		0.021
AI R - AI L	sex:treatmt:time	1	16	0.086	0.773		0.000658
AI R - Cg1 L	sex	1	16	0.053	0.821		0.001
AI R - Cg1 L	treatmt	1	16	0.702	0.414		0.011
AI R - Cg1 L	time	1	16	2.679	0.121		0.034
AI R - Cg1 L	sex:treatmt	1	16	2.253	0.153		0.035
AI R - Cg1 L	sex:time	1	16	0.058	0.813		0.000763
AI R - Cg1 L	treatmt:time	1	16	0.032	0.859		0.000385
AI R - Cg1 L	sex:treatmt:time	1	16	4.007	0.063		0.045
AI R - Cg1 R	sex	1	16	0.219	0.646		0.003
AI R - Cg1 R	treatmt	1	16	0.965	0.341		0.015
AI R - Cg1 R	time	1	16	1.647	0.218		0.023
AI R - Cg1 R	sex:treatmt	1	16	0.061	0.808		0.000965
AI R - Cg1 R	sex:time	1	16	0.034	0.855		0.000494
AI R - Cg1 R	treatmt:time	1	16	0.046	0.833		0.000767
AI R - Cg1 R	sex:treatmt:time	1	16	1.707	0.21		0.028
AI R - CPu L	sex	1	16	2.31	0.148		0.035
AI R - CPu L	treatmt	1	16	0.000892	0.977		1.54e-05
AI R - CPu L	time	1	16	8.708	0.009	*	0.145
AI R - CPu L	sex:treatmt	1	16	0.148	0.706		0.003
AI R - CPu L	sex:time	1	16	1.3	0.271		0.025
AI R - CPu L	treatmt:time	1	16	0.232	0.636		0.002
AI R - CPu L	sex:treatmt:time	1	16	0.062	0.806		0.000633
AI R - CPu R	sex	1	16	1.75	0.205		0.032
AI R - CPu R	treatmt	1	16	0.000878	0.977		1.59e-05
AI R - CPu R	time	1	16	8.927	0.009	*	0.098
AI R - CPu R	sex:treatmt	1	16	0.362	0.556		0.007
AI R - CPu R	sex:time	1	16	0.132	0.721		0.002
AI R - CPu R	treatmt:time	1	16	0.074	0.789		0.001
AI R - CPu R	sex:treatmt:time	1	16	0.486	0.496		0.007
AI R - GIDI L	sex	1	16	0.253	0.622		0.006
AI R - GIDI L	treatmt	1	16	0.268	0.612		0.005
AI R - GIDI L	time	1	16	2.975	0.104		0.031
AI R - GIDI L	sex:treatmt	1	16	0.2	0.66		0.004
AI R - GIDI L	sex:time	1	16	2.354	0.144		0.025
AI R - GIDI L	treatmt:time	1	16	0.913	0.354		0.006
AI R - GIDI L	sex:treatmt:time	1	16	2.85	0.111		0.019
AI R - GIDI R	sex	1	16	0.03	0.865		0.000479
AI R - GIDI R	treatmt	1	16	0.153	0.701		0.004
AI R - GIDI R	time	1	16	1.507	0.237		0.018
AI R - GIDI R	sex:treatmt	1	16	0.386	0.543		0.009
AI R - GIDI R	sex:time	1	16	2.383	0.142		0.028
AI R - GIDI R	treatmt:time	1	16	0.195	0.664		0.002
AI R - GIDI R	sex:treatmt:time	1	16	4.17	0.058		0.045
AI R - IL L	sex	1	16	4.108	0.06		0.05
AI R - IL L	treatmt	1	16	1.468	0.243		0.023
AI R - IL L	time	1	16	2.193	0.158		0.042
AI R - IL L	sex:treatmt	1	16	3.14	0.095		0.047
AI R - IL L	sex:time	1	16	2.856	0.11		0.055
AI R - IL L	treatmt:time	1	16	0.389	0.541		0.005
AI R - IL L	sex:treatmt:time	1	16	0.466	0.505		0.006
AI R - IL R	sex	1	16	3.923	0.065		0.066
AI R - IL R	treatmt	1	16	0.527	0.478		0.009
AI R - IL R	time	1	16	1.527	0.234		0.015
AI R - IL R	sex:treatmt	1	16	1.455	0.245		0.024
AI R - IL R	sex:time	1	16	3.086	0.098		0.031
AI R - IL R	treatmt:time	1	16	1.533	0.234		0.026
AI R - IL R	sex:treatmt:time	1	16	6.98e-05	0.993		1.2e-06
AI R - M1 L	sex	1	16	1.762	0.203		0.039
AI R - M1 L	treatmt	1	16	0.188	0.67		0.004
AI R - M1 L	time	1	16	5.376	0.034	*	0.06
AI R - M1 L	sex:treatmt	1	16	0.395	0.538		0.008
AI R - M1 L	sex:time	1	16	3.006	0.102		0.035
AI R - M1 L	treatmt:time	1	16	0.168	0.688		0.001
AI R - M1 L	sex:treatmt:time	1	16	1.73	0.207		0.014
AI R - M1 R	sex	1	16	1.182	0.293		0.029
AI R - M1 R	treatmt	1	16	0.147	0.706		0.002
AI R - M1 R	time	1	16	9.317	0.008	*	0.087
AI R - M1 R	sex:treatmt	1	16	1.225	0.285		0.02
AI R - M1 R	sex:time	1	16	0.221	0.644		0.002
AI R - M1 R	treatmt:time	1	16	0.009	0.927		8.89e-05
AI R - M1 R	sex:treatmt:time	1	16	0.072	0.791		0.000739
AI R - M2 L	sex	1	16	0.624	0.441		0.017
AI R - M2 L	treatmt	1	16	0.103	0.753		0.001
AI R - M2 L	time	1	16	3.141	0.095		0.037
AI R - M2 L	sex:treatmt	1	16	4.633	0.047	*	0.061
AI R - M2 L	sex:time	1	16	0.762	0.396		0.009
AI R - M2 L	treatmt:time	1	16	0.008	0.929		6.69e-05
AI R - M2 L	sex:treatmt:time	1	16	2.967	0.104		0.024
AI R - M2 R	sex	1	16	1.633	0.219		0.034
AI R - M2 R	treatmt	1	16	0.346	0.565		0.005
AI R - M2 R	time	1	16	9.806	0.006	*	0.082
AI R - M2 R	sex:treatmt	1	16	0.572	0.46		0.009
AI R - M2 R	sex:time	1	16	0.338	0.569		0.003
AI R - M2 R	treatmt:time	1	16	0.112	0.742		0.002
AI R - M2 R	sex:treatmt:time	1	16	1.416	0.251		0.022
AI R - NAcC L	sex	1	16	2.011	0.175		0.039
AI R - NAcC L	treatmt	1	16	0.000912	0.976		1.31e-05
AI R - NAcC L	time	1	16	3.419	0.083		0.055
AI R - NAcC L	sex:treatmt	1	16	0.953	0.344		0.014
AI R - NAcC L	sex:time	1	16	4.482	0.05		0.071
AI R - NAcC L	treatmt:time	1	16	2.03	0.173		0.022
AI R - NAcC L	sex:treatmt:time	1	16	0.538	0.474		0.006
AI R - NAcC R	sex	1	16	3.214	0.092		0.067
AI R - NAcC R	treatmt	1	16	0.801	0.384		0.012
AI R - NAcC R	time	1	16	2.875	0.109		0.042
AI R - NAcC R	sex:treatmt	1	16	0.038	0.847		0.000572
AI R - NAcC R	sex:time	1	16	1.954	0.181		0.029
AI R - NAcC R	treatmt:time	1	16	0.462	0.507		0.005
AI R - NAcC R	sex:treatmt:time	1	16	0.328	0.575		0.003
AI R - NAcSh L	sex	1	16	2.429	0.139		0.032
AI R - NAcSh L	treatmt	1	16	0.587	0.455		0.012
AI R - NAcSh L	time	1	16	7.007	0.018	*	0.093
AI R - NAcSh L	sex:treatmt	1	16	6.174	0.024	*	0.11
AI R - NAcSh L	sex:time	1	16	1.92	0.185		0.027
AI R - NAcSh L	treatmt:time	1	16	1.929	0.184		0.027
AI R - NAcSh L	sex:treatmt:time	1	16	0.024	0.878		0.000347
AI R - NAcSh R	sex	1	16	2.124	0.164		0.028
AI R - NAcSh R	treatmt	1	16	0.061	0.809		0.001
AI R - NAcSh R	time	1	16	12.635	0.003	*	0.138
AI R - NAcSh R	sex:treatmt	1	16	2.355	0.144		0.049
AI R - NAcSh R	sex:time	1	16	0.175	0.681		0.002
AI R - NAcSh R	treatmt:time	1	16	0.011	0.918		0.000154
AI R - NAcSh R	sex:treatmt:time	1	16	0.014	0.907		0.0002
AI R - PrL L	sex	1	16	0.769	0.394		0.015
AI R - PrL L	treatmt	1	16	1.175	0.294		0.019
AI R - PrL L	time	1	16	4.572	0.048	*	0.058
AI R - PrL L	sex:treatmt	1	16	1.208	0.288		0.02
AI R - PrL L	sex:time	1	16	0.289	0.598		0.004
AI R - PrL L	treatmt:time	1	16	1.468	0.243		0.018
AI R - PrL L	sex:treatmt:time	1	16	0.013	0.909		0.000165
AI R - PrL R	sex	1	16	0.872	0.364		0.019
AI R - PrL R	treatmt	1	16	0.014	0.906		0.00028
AI R - PrL R	time	1	16	0.242	0.629		0.002
AI R - PrL R	sex:treatmt	1	16	1.66	0.216		0.031
AI R - PrL R	sex:time	1	16	2.981	0.103		0.027
AI R - PrL R	treatmt:time	1	16	0.448	0.513		0.006
AI R - PrL R	sex:treatmt:time	1	16	1.234	0.283		0.015
AI R - S1 L	sex	1	16	0.551	0.469		0.013
AI R - S1 L	treatmt	1	16	0.027	0.871		0.000684
AI R - S1 L	time	1	16	5.434	0.033	*	0.034
AI R - S1 L	sex:treatmt	1	16	0.026	0.875		0.000644
AI R - S1 L	sex:time	1	16	0.638	0.436		0.004
AI R - S1 L	treatmt:time	1	16	1.785	0.2		0.011
AI R - S1 L	sex:treatmt:time	1	16	1.503	0.238		0.009
AI R - S1 R	sex	1	16	0.971	0.339		0.017
AI R - S1 R	treatmt	1	16	0.018	0.895		0.000464
AI R - S1 R	time	1	16	2.69	0.121		0.03
AI R - S1 R	sex:treatmt	1	16	0.372	0.55		0.009
AI R - S1 R	sex:time	1	16	0.021	0.885		0.000247
AI R - S1 R	treatmt:time	1	16	0.288	0.599		0.002
AI R - S1 R	sex:treatmt:time	1	16	0.54	0.473		0.004
Cg1 L - AI L	sex	1	16	0.000229	0.988		5.51e-06
Cg1 L - AI L	treatmt	1	16	0.316	0.582		0.005
Cg1 L - AI L	time	1	16	2.551	0.13		0.022
Cg1 L - AI L	sex:treatmt	1	16	0.463	0.506		0.008
Cg1 L - AI L	sex:time	1	16	1.319	0.268		0.012
Cg1 L - AI L	treatmt:time	1	16	0.435	0.519		0.005
Cg1 L - AI L	sex:treatmt:time	1	16	0.337	0.57		0.004
Cg1 L - GIDI L	sex	1	16	0.003	0.956		6.08e-05
Cg1 L - GIDI L	treatmt	1	16	0.559	0.465		0.012
Cg1 L - GIDI L	time	1	16	0.131	0.722		0.001
Cg1 L - GIDI L	sex:treatmt	1	16	0.196	0.664		0.004
Cg1 L - GIDI L	sex:time	1	16	0.047	0.832		0.000418
Cg1 L - GIDI L	treatmt:time	1	16	1.469	0.243		0.017
Cg1 L - GIDI L	sex:treatmt:time	1	16	2.125	0.164		0.024
Cg1 L - M1 L	sex	1	16	0.046	0.833		0.000844
Cg1 L - M1 L	treatmt	1	16	0.949	0.345		0.03
Cg1 L - M1 L	time	1	16	0.741	0.402		0.004
Cg1 L - M1 L	sex:treatmt	1	16	0.009	0.926		0.000283
Cg1 L - M1 L	sex:time	1	16	1.229	0.284		0.007
Cg1 L - M1 L	treatmt:time	1	16	2.17	0.16		0.013
Cg1 L - M1 L	sex:treatmt:time	1	16	0.266	0.613		0.002
Cg1 L - M2 L	sex	1	16	1.058	0.319		0.022
Cg1 L - M2 L	treatmt	1	16	2.74	0.117		0.045
Cg1 L - M2 L	time	1	16	1.061	0.318		0.014
Cg1 L - M2 L	sex:treatmt	1	16	1.638	0.219		0.027
Cg1 L - M2 L	sex:time	1	16	0.381	0.546		0.005
Cg1 L - M2 L	treatmt:time	1	16	0.358	0.558		0.004
Cg1 L - M2 L	sex:treatmt:time	1	16	0.046	0.832		0.000477
Cg1 L - S1 L	sex	1	16	0.061	0.808		0.001
Cg1 L - S1 L	treatmt	1	16	0.578	0.458		0.014
Cg1 L - S1 L	time	1	16	0.186	0.672		0.002
Cg1 L - S1 L	sex:treatmt	1	16	0.753	0.398		0.018
Cg1 L - S1 L	sex:time	1	16	0.954	0.343		0.008
Cg1 L - S1 L	treatmt:time	1	16	1.505	0.238		0.015
Cg1 L - S1 L	sex:treatmt:time	1	16	4.331	0.054		0.041
Cg1 R - AI L	sex	1	16	2.008	0.176		0.044
Cg1 R - AI L	treatmt	1	16	2.232	0.155		0.033
Cg1 R - AI L	time	1	16	2.775	0.115		0.033
Cg1 R - AI L	sex:treatmt	1	16	0.114	0.74		0.002
Cg1 R - AI L	sex:time	1	16	1.263	0.278		0.015
Cg1 R - AI L	treatmt:time	1	16	2.226	0.155		0.026
Cg1 R - AI L	sex:treatmt:time	1	16	1.901	0.187		0.022
Cg1 R - Cg1 L	sex	1	16	0.06	0.81		0.002
Cg1 R - Cg1 L	treatmt	1	16	8.811	0.009	*	0.102
Cg1 R - Cg1 L	time	1	16	8.75	0.009	*	0.13
Cg1 R - Cg1 L	sex:treatmt	1	16	1.67	0.215		0.021
Cg1 R - Cg1 L	sex:time	1	16	0.809	0.382		0.014
Cg1 R - Cg1 L	treatmt:time	1	16	1.628	0.22		0.012
Cg1 R - Cg1 L	sex:treatmt:time	1	16	12.56	0.003	*	0.083
Cg1 R - CPu L	sex	1	16	2.004	0.176		0.037
Cg1 R - CPu L	treatmt	1	16	2.457	0.137		0.047
Cg1 R - CPu L	time	1	16	0.26	0.617		0.004
Cg1 R - CPu L	sex:treatmt	1	16	0.003	0.955		6.47e-05
Cg1 R - CPu L	sex:time	1	16	0.115	0.739		0.002
Cg1 R - CPu L	treatmt:time	1	16	0.352	0.561		0.003
Cg1 R - CPu L	sex:treatmt:time	1	16	2.077	0.169		0.02
Cg1 R - CPu R	sex	1	16	6.856	0.019	*	0.104
Cg1 R - CPu R	treatmt	1	16	0.353	0.561		0.007
Cg1 R - CPu R	time	1	16	0.11	0.744		0.002
Cg1 R - CPu R	sex:treatmt	1	16	1.235	0.283		0.025
Cg1 R - CPu R	sex:time	1	16	0.023	0.882		0.000372
Cg1 R - CPu R	treatmt:time	1	16	0.084	0.776		0.00073
Cg1 R - CPu R	sex:treatmt:time	1	16	0.12	0.733		0.001
Cg1 R - GIDI L	sex	1	16	0.571	0.461		0.013
Cg1 R - GIDI L	treatmt	1	16	1.2	0.289		0.028
Cg1 R - GIDI L	time	1	16	2.23e-05	0.996		2.49e-07
Cg1 R - GIDI L	sex:treatmt	1	16	0.134	0.719		0.003
Cg1 R - GIDI L	sex:time	1	16	0.029	0.867		0.000323
Cg1 R - GIDI L	treatmt:time	1	16	6.616	0.02	*	0.025
Cg1 R - GIDI L	sex:treatmt:time	1	16	5.173	0.037	*	0.019
Cg1 R - IL L	sex	1	16	0.588	0.454		0.016
Cg1 R - IL L	treatmt	1	16	1.623	0.221		0.035
Cg1 R - IL L	time	1	16	1.549	0.231		0.009
Cg1 R - IL L	sex:treatmt	1	16	0.218	0.647		0.005
Cg1 R - IL L	sex:time	1	16	0.16	0.694		0.000895
Cg1 R - IL L	treatmt:time	1	16	4.521	0.049	*	0.03
Cg1 R - IL L	sex:treatmt:time	1	16	0.399	0.537		0.003
Cg1 R - IL R	sex	1	16	2.396	0.141		0.068
Cg1 R - IL R	treatmt	1	16	2.821	0.112		0.039
Cg1 R - IL R	time	1	16	6.328	0.023	*	0.05
Cg1 R - IL R	sex:treatmt	1	16	0.322	0.578		0.005
Cg1 R - IL R	sex:time	1	16	0.206	0.656		0.002
Cg1 R - IL R	treatmt:time	1	16	6.029	0.026	*	0.054
Cg1 R - IL R	sex:treatmt:time	1	16	0.541	0.473		0.005
Cg1 R - M1 L	sex	1	16	2.27	0.151		0.049
Cg1 R - M1 L	treatmt	1	16	1.166	0.296		0.021
Cg1 R - M1 L	time	1	16	0.772	0.393		0.011
Cg1 R - M1 L	sex:treatmt	1	16	1.512	0.237		0.028
Cg1 R - M1 L	sex:time	1	16	0.205	0.657		0.003
Cg1 R - M1 L	treatmt:time	1	16	0.127	0.726		0.000798
Cg1 R - M1 L	sex:treatmt:time	1	16	0.425	0.524		0.003
Cg1 R - M2 L	sex	1	16	0.554	0.468		0.015
Cg1 R - M2 L	treatmt	1	16	3.148	0.095		0.028
Cg1 R - M2 L	time	1	16	0.933	0.349		0.017
Cg1 R - M2 L	sex:treatmt	1	16	13.773	0.002	*	0.112
Cg1 R - M2 L	sex:time	1	16	0.609	0.447		0.011
Cg1 R - M2 L	treatmt:time	1	16	1.022	0.327		0.008
Cg1 R - M2 L	sex:treatmt:time	1	16	1.432	0.249		0.011
Cg1 R - NAcC L	sex	1	16	0.079	0.782		0.002
Cg1 R - NAcC L	treatmt	1	16	6.141	0.025	*	0.078
Cg1 R - NAcC L	time	1	16	3.104	0.097		0.027
Cg1 R - NAcC L	sex:treatmt	1	16	2.674	0.122		0.035
Cg1 R - NAcC L	sex:time	1	16	1.425	0.25		0.013
Cg1 R - NAcC L	treatmt:time	1	16	0.666	0.427		0.006
Cg1 R - NAcC L	sex:treatmt:time	1	16	0.943	0.346		0.009
Cg1 R - NAcC R	sex	1	16	1.796	0.199		0.043
Cg1 R - NAcC R	treatmt	1	16	0.133	0.72		0.002
Cg1 R - NAcC R	time	1	16	0.048	0.83		0.00066
Cg1 R - NAcC R	sex:treatmt	1	16	0.031	0.861		0.000413
Cg1 R - NAcC R	sex:time	1	16	0.267	0.612		0.004
Cg1 R - NAcC R	treatmt:time	1	16	0.235	0.634		0.002
Cg1 R - NAcC R	sex:treatmt:time	1	16	1.553	0.231		0.016
Cg1 R - NAcSh L	sex	1	16	2.186	0.159		0.042
Cg1 R - NAcSh L	treatmt	1	16	0.185	0.673		0.003
Cg1 R - NAcSh L	time	1	16	5.704	0.03	*	0.087
Cg1 R - NAcSh L	sex:treatmt	1	16	1.696	0.211		0.028
Cg1 R - NAcSh L	sex:time	1	16	2.366	0.144		0.038
Cg1 R - NAcSh L	treatmt:time	1	16	0.046	0.832		0.00041
Cg1 R - NAcSh L	sex:treatmt:time	1	16	3.06	0.099		0.026
Cg1 R - NAcSh R	sex	1	16	1.261	0.278		0.027
Cg1 R - NAcSh R	treatmt	1	16	1.038	0.323		0.017
Cg1 R - NAcSh R	time	1	16	0.325	0.577		0.004
Cg1 R - NAcSh R	sex:treatmt	1	16	0.142	0.711		0.002
Cg1 R - NAcSh R	sex:time	1	16	1.916	0.185		0.024
Cg1 R - NAcSh R	treatmt:time	1	16	0.046	0.834		0.000471
Cg1 R - NAcSh R	sex:treatmt:time	1	16	3.419	0.083		0.034
Cg1 R - PrL L	sex	1	16	2.088	0.168		0.039
Cg1 R - PrL L	treatmt	1	16	0.000394	0.984		7.86e-06
Cg1 R - PrL L	time	1	16	6.367	0.023	*	0.089
Cg1 R - PrL L	sex:treatmt	1	16	0.02	0.89		0.000393
Cg1 R - PrL L	sex:time	1	16	2.194	0.158		0.033
Cg1 R - PrL L	treatmt:time	1	16	4.878	0.042	*	0.037
Cg1 R - PrL L	sex:treatmt:time	1	16	0.545	0.471		0.004
Cg1 R - PrL R	sex	1	16	0.947	0.345		0.024
Cg1 R - PrL R	treatmt	1	16	0.001	0.97		2.5e-05
Cg1 R - PrL R	time	1	16	1.975	0.179		0.023
Cg1 R - PrL R	sex:treatmt	1	16	0.062	0.807		0.001
Cg1 R - PrL R	sex:time	1	16	0.554	0.467		0.006
Cg1 R - PrL R	treatmt:time	1	16	6.397	0.022	*	0.051
Cg1 R - PrL R	sex:treatmt:time	1	16	0.91	0.354		0.008
Cg1 R - S1 L	sex	1	16	1.756	0.204		0.049
Cg1 R - S1 L	treatmt	1	16	0.829	0.376		0.015
Cg1 R - S1 L	time	1	16	0.183	0.675		0.002
Cg1 R - S1 L	sex:treatmt	1	16	0.069	0.796		0.001
Cg1 R - S1 L	sex:time	1	16	1.239	0.282		0.011
Cg1 R - S1 L	treatmt:time	1	16	2.308	0.148		0.011
Cg1 R - S1 L	sex:treatmt:time	1	16	5.106	0.038	*	0.024
CPu L - AI L	sex	1	16	0.055	0.817		0.001
CPu L - AI L	treatmt	1	16	1.697	0.211		0.03
CPu L - AI L	time	1	16	10.848	0.005	*	0.121
CPu L - AI L	sex:treatmt	1	16	0.673	0.424		0.012
CPu L - AI L	sex:time	1	16	0.123	0.731		0.002
CPu L - AI L	treatmt:time	1	16	0.000109	0.992		8.45e-07
CPu L - AI L	sex:treatmt:time	1	16	0.506	0.487		0.004
CPu L - Cg1 L	sex	1	16	0.044	0.836		0.000896
CPu L - Cg1 L	treatmt	1	16	2.681	0.121		0.056
CPu L - Cg1 L	time	1	16	0.515	0.483		0.006
CPu L - Cg1 L	sex:treatmt	1	16	0.424	0.524		0.009
CPu L - Cg1 L	sex:time	1	16	0.632	0.438		0.008
CPu L - Cg1 L	treatmt:time	1	16	0.518	0.482		0.004
CPu L - Cg1 L	sex:treatmt:time	1	16	2.715	0.119		0.02
CPu L - GIDI L	sex	1	16	0.009	0.927		0.000157
CPu L - GIDI L	treatmt	1	16	2.162	0.161		0.032
CPu L - GIDI L	time	1	16	1.186	0.292		0.022
CPu L - GIDI L	sex:treatmt	1	16	0.006	0.94		8.98e-05
CPu L - GIDI L	sex:time	1	16	3.418	0.083		0.06
CPu L - GIDI L	treatmt:time	1	16	0.063	0.805		0.000637
CPu L - GIDI L	sex:treatmt:time	1	16	0.371	0.551		0.004
CPu L - IL L	sex	1	16	0.041	0.842		0.000464
CPu L - IL L	treatmt	1	16	6.388	0.022	*	0.12
CPu L - IL L	time	1	16	0.505	0.487		0.009
CPu L - IL L	sex:treatmt	1	16	0.842	0.372		0.018
CPu L - IL L	sex:time	1	16	0.224	0.642		0.004
CPu L - IL L	treatmt:time	1	16	0.19	0.669		0.002
CPu L - IL L	sex:treatmt:time	1	16	0.031	0.863		0.000358
CPu L - M1 L	sex	1	16	0.193	0.666		0.005
CPu L - M1 L	treatmt	1	16	6.341	0.023	*	0.076
CPu L - M1 L	time	1	16	0.005	0.944		6.77e-05
CPu L - M1 L	sex:treatmt	1	16	0.096	0.761		0.001
CPu L - M1 L	sex:time	1	16	2.751	0.117		0.035
CPu L - M1 L	treatmt:time	1	16	0.485	0.496		0.006
CPu L - M1 L	sex:treatmt:time	1	16	0.614	0.445		0.008
CPu L - M2 L	sex	1	16	0.231	0.637		0.004
CPu L - M2 L	treatmt	1	16	0.003	0.961		4.67e-05
CPu L - M2 L	time	1	16	0.004	0.953		4.68e-05
CPu L - M2 L	sex:treatmt	1	16	0.045	0.836		0.000828
CPu L - M2 L	sex:time	1	16	0.307	0.587		0.004
CPu L - M2 L	treatmt:time	1	16	0.419	0.527		0.005
CPu L - M2 L	sex:treatmt:time	1	16	0.372	0.55		0.005
CPu L - PrL L	sex	1	16	0.01	0.92		0.000235
CPu L - PrL L	treatmt	1	16	1.011	0.33		0.023
CPu L - PrL L	time	1	16	0.645	0.434		0.007
CPu L - PrL L	sex:treatmt	1	16	0.522	0.481		0.012
CPu L - PrL L	sex:time	1	16	1.528	0.234		0.016
CPu L - PrL L	treatmt:time	1	16	0.024	0.878		0.00014
CPu L - PrL L	sex:treatmt:time	1	16	0.028	0.87		0.000161
CPu L - S1 L	sex	1	16	0.06	0.81		0.002
CPu L - S1 L	treatmt	1	16	5.52	0.032	*	0.04
CPu L - S1 L	time	1	16	0.241	0.63		0.003
CPu L - S1 L	sex:treatmt	1	16	1.131	0.303		0.008
CPu L - S1 L	sex:time	1	16	1.356	0.261		0.018
CPu L - S1 L	treatmt:time	1	16	0.065	0.802		0.000674
CPu L - S1 L	sex:treatmt:time	1	16	1.122	0.305		0.012
CPu R - AI L	sex	1	16	0.201	0.66		0.005
CPu R - AI L	treatmt	1	16	0.003	0.957		4.77e-05
CPu R - AI L	time	1	16	10.794	0.005	*	0.107
CPu R - AI L	sex:treatmt	1	16	0.003	0.958		4.55e-05
CPu R - AI L	sex:time	1	16	0.034	0.856		0.000379
CPu R - AI L	treatmt:time	1	16	0.009	0.926		9.3e-05
CPu R - AI L	sex:treatmt:time	1	16	1.774	0.202		0.018
CPu R - Cg1 L	sex	1	16	0.42	0.526		0.008
CPu R - Cg1 L	treatmt	1	16	2.482	0.135		0.053
CPu R - Cg1 L	time	1	16	6.74e-08	1		8.65e-10
CPu R - Cg1 L	sex:treatmt	1	16	0.061	0.808		0.001
CPu R - Cg1 L	sex:time	1	16	1.078	0.315		0.014
CPu R - Cg1 L	treatmt:time	1	16	1.4	0.254		0.01
CPu R - Cg1 L	sex:treatmt:time	1	16	0.114	0.74		0.000827
CPu R - CPu L	sex	1	16	0.146	0.708		0.005
CPu R - CPu L	treatmt	1	16	2.775	0.115		0.028
CPu R - CPu L	time	1	16	0.004	0.947		5.36e-05
CPu R - CPu L	sex:treatmt	1	16	0.353	0.561		0.004
CPu R - CPu L	sex:time	1	16	0.869	0.365		0.01
CPu R - CPu L	treatmt:time	1	16	0.000193	0.989		1.73e-06
CPu R - CPu L	sex:treatmt:time	1	16	0.198	0.662		0.002
CPu R - GIDI L	sex	1	16	0.619	0.443		0.011
CPu R - GIDI L	treatmt	1	16	0.005	0.943		0.000123
CPu R - GIDI L	time	1	16	7.135	0.017	*	0.106
CPu R - GIDI L	sex:treatmt	1	16	1.095	0.311		0.025
CPu R - GIDI L	sex:time	1	16	4.462	0.051		0.069
CPu R - GIDI L	treatmt:time	1	16	2.135	0.163		0.009
CPu R - GIDI L	sex:treatmt:time	1	16	0.517	0.482		0.002
CPu R - IL L	sex	1	16	0.915	0.353		0.014
CPu R - IL L	treatmt	1	16	1.359	0.261		0.029
CPu R - IL L	time	1	16	1.755	0.204		0.021
CPu R - IL L	sex:treatmt	1	16	2.596	0.127		0.054
CPu R - IL L	sex:time	1	16	0.859	0.368		0.01
CPu R - IL L	treatmt:time	1	16	0.01	0.92		0.000133
CPu R - IL L	sex:treatmt:time	1	16	0.007	0.936		8.63e-05
CPu R - M1 L	sex	1	16	0.081	0.78		0.002
CPu R - M1 L	treatmt	1	16	4.458	0.051		0.054
CPu R - M1 L	time	1	16	0.17	0.685		0.003
CPu R - M1 L	sex:treatmt	1	16	1.679	0.213		0.021
CPu R - M1 L	sex:time	1	16	1.47	0.243		0.028
CPu R - M1 L	treatmt:time	1	16	0.12	0.733		0.000711
CPu R - M1 L	sex:treatmt:time	1	16	0.066	0.8		0.00039
CPu R - M2 L	sex	1	16	0.016	0.902		0.000342
CPu R - M2 L	treatmt	1	16	0.01	0.923		0.000146
CPu R - M2 L	time	1	16	0.072	0.791		0.000831
CPu R - M2 L	sex:treatmt	1	16	0.034	0.857		0.000508
CPu R - M2 L	sex:time	1	16	0.275	0.607		0.003
CPu R - M2 L	treatmt:time	1	16	0.004	0.95		5.69e-05
CPu R - M2 L	sex:treatmt:time	1	16	0.087	0.771		0.001
CPu R - NAcC L	sex	1	16	0.807	0.382		0.025
CPu R - NAcC L	treatmt	1	16	9.813	0.006	*	0.064
CPu R - NAcC L	time	1	16	0.592	0.453		0.005
CPu R - NAcC L	sex:treatmt	1	16	2.379	0.142		0.016
CPu R - NAcC L	sex:time	1	16	6.555	0.021	*	0.054
CPu R - NAcC L	treatmt:time	1	16	0.009	0.925		0.000131
CPu R - NAcC L	sex:treatmt:time	1	16	0.163	0.692		0.002
CPu R - NAcC R	sex	1	16	6.093	0.025	*	0.101
CPu R - NAcC R	treatmt	1	16	0.376	0.549		0.007
CPu R - NAcC R	time	1	16	2.068	0.17		0.031
CPu R - NAcC R	sex:treatmt	1	16	3.659	0.074		0.067
CPu R - NAcC R	sex:time	1	16	0.015	0.904		0.000229
CPu R - NAcC R	treatmt:time	1	16	4.806	0.043	*	0.043
CPu R - NAcC R	sex:treatmt:time	1	16	0.001	0.973		1.11e-05
CPu R - NAcSh L	sex	1	16	1.72	0.208		0.052
CPu R - NAcSh L	treatmt	1	16	0.67	0.425		0.013
CPu R - NAcSh L	time	1	16	5.879	0.028	*	0.031
CPu R - NAcSh L	sex:treatmt	1	16	0.149	0.705		0.003
CPu R - NAcSh L	sex:time	1	16	0.025	0.877		0.000136
CPu R - NAcSh L	treatmt:time	1	16	5.434	0.033	*	0.031
CPu R - NAcSh L	sex:treatmt:time	1	16	0.009	0.925		5.49e-05
CPu R - NAcSh R	sex	1	16	0.517	0.482		0.013
CPu R - NAcSh R	treatmt	1	16	2.094	0.167		0.046
CPu R - NAcSh R	time	1	16	17.299	0.000739	*	0.121
CPu R - NAcSh R	sex:treatmt	1	16	0.014	0.907		0.000329
CPu R - NAcSh R	sex:time	1	16	0.777	0.391		0.006
CPu R - NAcSh R	treatmt:time	1	16	6.235	0.024	*	0.037
CPu R - NAcSh R	sex:treatmt:time	1	16	1.604	0.223		0.01
CPu R - PrL L	sex	1	16	0.201	0.66		0.005
CPu R - PrL L	treatmt	1	16	0.053	0.821		0.001
CPu R - PrL L	time	1	16	1.058	0.319		0.012
CPu R - PrL L	sex:treatmt	1	16	0.098	0.758		0.002
CPu R - PrL L	sex:time	1	16	0.261	0.616		0.003
CPu R - PrL L	treatmt:time	1	16	0.007	0.937		3.62e-05
CPu R - PrL L	sex:treatmt:time	1	16	0.305	0.589		0.002
CPu R - S1 L	sex	1	16	0.172	0.684		0.004
CPu R - S1 L	treatmt	1	16	0.014	0.907		0.000174
CPu R - S1 L	time	1	16	3.901	0.066		0.07
CPu R - S1 L	sex:treatmt	1	16	0.565	0.463		0.007
CPu R - S1 L	sex:time	1	16	3.479	0.081		0.063
CPu R - S1 L	treatmt:time	1	16	1.761	0.203		0.015
CPu R - S1 L	sex:treatmt:time	1	16	3.088	0.098		0.026
GIDI L - AI L	sex	1	16	0.009	0.927		0.000224
GIDI L - AI L	treatmt	1	16	0.115	0.739		0.002
GIDI L - AI L	time	1	16	5.401	0.034	*	0.039
GIDI L - AI L	sex:treatmt	1	16	1.193	0.291		0.025
GIDI L - AI L	sex:time	1	16	0.478	0.499		0.004
GIDI L - AI L	treatmt:time	1	16	0.434	0.519		0.003
GIDI L - AI L	sex:treatmt:time	1	16	4.238	0.056		0.032
GIDI R - AI L	sex	1	16	1.386	0.256		0.035
GIDI R - AI L	treatmt	1	16	4.429	0.051		0.065
GIDI R - AI L	time	1	16	3.926	0.065		0.05
GIDI R - AI L	sex:treatmt	1	16	3.229	0.091		0.048
GIDI R - AI L	sex:time	1	16	0.216	0.648		0.003
GIDI R - AI L	treatmt:time	1	16	0.656	0.43		0.005
GIDI R - AI L	sex:treatmt:time	1	16	0.229	0.639		0.002
GIDI R - Cg1 L	sex	1	16	5.568	0.031	*	0.088
GIDI R - Cg1 L	treatmt	1	16	0.184	0.673		0.005
GIDI R - Cg1 L	time	1	16	5.131	0.038	*	0.025
GIDI R - Cg1 L	sex:treatmt	1	16	0.69	0.418		0.02
GIDI R - Cg1 L	sex:time	1	16	5.084	0.039	*	0.025
GIDI R - Cg1 L	treatmt:time	1	16	1.218	0.286		0.012
GIDI R - Cg1 L	sex:treatmt:time	1	16	1.55	0.231		0.016
GIDI R - Cg1 R	sex	1	16	0.829	0.376		0.013
GIDI R - Cg1 R	treatmt	1	16	0.362	0.556		0.01
GIDI R - Cg1 R	time	1	16	0.243	0.629		0.002
GIDI R - Cg1 R	sex:treatmt	1	16	0.299	0.592		0.008
GIDI R - Cg1 R	sex:time	1	16	3.459	0.081		0.027
GIDI R - Cg1 R	treatmt:time	1	16	2.158	0.161		0.022
GIDI R - Cg1 R	sex:treatmt:time	1	16	0.774	0.392		0.008
GIDI R - CPu L	sex	1	16	2.41	0.14		0.06
GIDI R - CPu L	treatmt	1	16	0.978	0.338		0.016
GIDI R - CPu L	time	1	16	9.824	0.006	*	0.087
GIDI R - CPu L	sex:treatmt	1	16	0.569	0.461		0.009
GIDI R - CPu L	sex:time	1	16	0.607	0.447		0.006
GIDI R - CPu L	treatmt:time	1	16	1.796	0.199		0.018
GIDI R - CPu L	sex:treatmt:time	1	16	0.539	0.473		0.005
GIDI R - CPu R	sex	1	16	0.184	0.674		0.005
GIDI R - CPu R	treatmt	1	16	2.755	0.116		0.041
GIDI R - CPu R	time	1	16	6.954	0.018	*	0.062
GIDI R - CPu R	sex:treatmt	1	16	0.179	0.678		0.003
GIDI R - CPu R	sex:time	1	16	0.394	0.539		0.004
GIDI R - CPu R	treatmt:time	1	16	0.532	0.476		0.004
GIDI R - CPu R	sex:treatmt:time	1	16	0.073	0.79		0.000615
GIDI R - GIDI L	sex	1	16	1.929	0.184		0.061
GIDI R - GIDI L	treatmt	1	16	0.291	0.597		0.004
GIDI R - GIDI L	time	1	16	1.979	0.179		0.019
GIDI R - GIDI L	sex:treatmt	1	16	1.761	0.203		0.021
GIDI R - GIDI L	sex:time	1	16	1.987	0.178		0.019
GIDI R - GIDI L	treatmt:time	1	16	0.057	0.814		0.00038
GIDI R - GIDI L	sex:treatmt:time	1	16	0.229	0.639		0.002
GIDI R - IL L	sex	1	16	0.209	0.654		0.004
GIDI R - IL L	treatmt	1	16	2.557	0.129		0.052
GIDI R - IL L	time	1	16	1.849	0.193		0.022
GIDI R - IL L	sex:treatmt	1	16	3.703	0.072		0.074
GIDI R - IL L	sex:time	1	16	0.233	0.636		0.003
GIDI R - IL L	treatmt:time	1	16	0.268	0.612		0.003
GIDI R - IL L	sex:treatmt:time	1	16	1.001	0.332		0.01
GIDI R - IL R	sex	1	16	0.012	0.915		0.000185
GIDI R - IL R	treatmt	1	16	2.227	0.155		0.047
GIDI R - IL R	time	1	16	1.153	0.299		0.009
GIDI R - IL R	sex:treatmt	1	16	4.591	0.048	*	0.093
GIDI R - IL R	sex:time	1	16	0.039	0.845		0.000318
GIDI R - IL R	treatmt:time	1	16	0.000159	0.99		2.62e-06
GIDI R - IL R	sex:treatmt:time	1	16	0.485	0.496		0.008
GIDI R - M1 L	sex	1	16	0.023	0.881		0.000744
GIDI R - M1 L	treatmt	1	16	12.192	0.003	*	0.106
GIDI R - M1 L	time	1	16	4.913	0.042	*	0.049
GIDI R - M1 L	sex:treatmt	1	16	0.698	0.416		0.007
GIDI R - M1 L	sex:time	1	16	0.524	0.48		0.006
GIDI R - M1 L	treatmt:time	1	16	0.095	0.762		0.000931
GIDI R - M1 L	sex:treatmt:time	1	16	0.389	0.542		0.004
GIDI R - M1 R	sex	1	16	0.09	0.768		0.002
GIDI R - M1 R	treatmt	1	16	0.14	0.713		0.002
GIDI R - M1 R	time	1	16	1.285	0.274		0.016
GIDI R - M1 R	sex:treatmt	1	16	3.012	0.102		0.045
GIDI R - M1 R	sex:time	1	16	1.143	0.301		0.014
GIDI R - M1 R	treatmt:time	1	16	0.953	0.343		0.015
GIDI R - M1 R	sex:treatmt:time	1	16	0.355	0.56		0.006
GIDI R - M2 L	sex	1	16	0.735	0.404		0.018
GIDI R - M2 L	treatmt	1	16	0.84	0.373		0.017
GIDI R - M2 L	time	1	16	4.917	0.041	*	0.023
GIDI R - M2 L	sex:treatmt	1	16	2.331	0.146		0.045
GIDI R - M2 L	sex:time	1	16	1.144	0.301		0.005
GIDI R - M2 L	treatmt:time	1	16	0.911	0.354		0.011
GIDI R - M2 L	sex:treatmt:time	1	16	0.267	0.612		0.003
GIDI R - M2 R	sex	1	16	0.156	0.698		0.003
GIDI R - M2 R	treatmt	1	16	1.517	0.236		0.031
GIDI R - M2 R	time	1	16	2.051	0.171		0.017
GIDI R - M2 R	sex:treatmt	1	16	2.166	0.16		0.043
GIDI R - M2 R	sex:time	1	16	5.518	0.032	*	0.044
GIDI R - M2 R	treatmt:time	1	16	2.094	0.167		0.03
GIDI R - M2 R	sex:treatmt:time	1	16	0.228	0.639		0.003
GIDI R - NAcC L	sex	1	16	0.597	0.451		0.016
GIDI R - NAcC L	treatmt	1	16	4.232	0.056		0.054
GIDI R - NAcC L	time	1	16	2.655	0.123		0.031
GIDI R - NAcC L	sex:treatmt	1	16	0.044	0.836		0.000601
GIDI R - NAcC L	sex:time	1	16	3.225	0.091		0.038
GIDI R - NAcC L	treatmt:time	1	16	4.811	0.043	*	0.047
GIDI R - NAcC L	sex:treatmt:time	1	16	2.174	0.16		0.022
GIDI R - NAcC R	sex	1	16	0.332	0.573		0.006
GIDI R - NAcC R	treatmt	1	16	3.861	0.067		0.084
GIDI R - NAcC R	time	1	16	3.349	0.086		0.036
GIDI R - NAcC R	sex:treatmt	1	16	1.039	0.323		0.024
GIDI R - NAcC R	sex:time	1	16	0.207	0.655		0.002
GIDI R - NAcC R	treatmt:time	1	16	1.291	0.273		0.013
GIDI R - NAcC R	sex:treatmt:time	1	16	0.12	0.734		0.001
GIDI R - NAcSh L	sex	1	16	0.08	0.78		0.001
GIDI R - NAcSh L	treatmt	1	16	4.261	0.056		0.085
GIDI R - NAcSh L	time	1	16	5.308	0.035	*	0.044
GIDI R - NAcSh L	sex:treatmt	1	16	1.665	0.215		0.035
GIDI R - NAcSh L	sex:time	1	16	0.34	0.568		0.003
GIDI R - NAcSh L	treatmt:time	1	16	0.002	0.967		3.15e-05
GIDI R - NAcSh L	sex:treatmt:time	1	16	0.439	0.517		0.008
GIDI R - NAcSh R	sex	1	16	0.191	0.668		0.002
GIDI R - NAcSh R	treatmt	1	16	2.284	0.15		0.062
GIDI R - NAcSh R	time	1	16	26.987	8.85e-05	*	0.127
GIDI R - NAcSh R	sex:treatmt	1	16	1.288	0.273		0.036
GIDI R - NAcSh R	sex:time	1	16	0.386	0.543		0.002
GIDI R - NAcSh R	treatmt:time	1	16	0.069	0.796		0.001
GIDI R - NAcSh R	sex:treatmt:time	1	16	0.151	0.703		0.003
GIDI R - PrL L	sex	1	16	0.494	0.492		0.011
GIDI R - PrL L	treatmt	1	16	0.904	0.356		0.022
GIDI R - PrL L	time	1	16	2.56	0.129		0.016
GIDI R - PrL L	sex:treatmt	1	16	1.581	0.227		0.038
GIDI R - PrL L	sex:time	1	16	2.338	0.146		0.015
GIDI R - PrL L	treatmt:time	1	16	0.215	0.649		0.002
GIDI R - PrL L	sex:treatmt:time	1	16	0.062	0.807		0.000525
GIDI R - PrL R	sex	1	16	0.061	0.809		0.001
GIDI R - PrL R	treatmt	1	16	1.611	0.222		0.037
GIDI R - PrL R	time	1	16	0.307	0.587		0.003
GIDI R - PrL R	sex:treatmt	1	16	0.867	0.366		0.02
GIDI R - PrL R	sex:time	1	16	0.256	0.62		0.002
GIDI R - PrL R	treatmt:time	1	16	1.627	0.22		0.017
GIDI R - PrL R	sex:treatmt:time	1	16	1.654	0.217		0.017
GIDI R - S1 L	sex	1	16	0.963	0.341		0.025
GIDI R - S1 L	treatmt	1	16	1.339	0.264		0.022
GIDI R - S1 L	time	1	16	0.443	0.515		0.004
GIDI R - S1 L	sex:treatmt	1	16	0.348	0.563		0.006
GIDI R - S1 L	sex:time	1	16	0.058	0.813		0.000568
GIDI R - S1 L	treatmt:time	1	16	0.259	0.618		0.002
GIDI R - S1 L	sex:treatmt:time	1	16	0.069	0.796		0.00064
GIDI R - S1 R	sex	1	16	1.09	0.312		0.015
GIDI R - S1 R	treatmt	1	16	2.193	0.158		0.058
GIDI R - S1 R	time	1	16	0.265	0.614		0.003
GIDI R - S1 R	sex:treatmt	1	16	0.342	0.567		0.01
GIDI R - S1 R	sex:time	1	16	0.748	0.4		0.008
GIDI R - S1 R	treatmt:time	1	16	0.096	0.761		0.000897
GIDI R - S1 R	sex:treatmt:time	1	16	0.24	0.631		0.002
IL L - AI L	sex	1	16	2.45e-06	0.999		5.89e-08
IL L - AI L	treatmt	1	16	1.224	0.285		0.022
IL L - AI L	time	1	16	3.318	0.087		0.034
IL L - AI L	sex:treatmt	1	16	2.115	0.165		0.038
IL L - AI L	sex:time	1	16	0.371	0.551		0.004
IL L - AI L	treatmt:time	1	16	0.397	0.538		0.004
IL L - AI L	sex:treatmt:time	1	16	1.703	0.21		0.016
IL L - Cg1 L	sex	1	16	0.77	0.393		0.02
IL L - Cg1 L	treatmt	1	16	2.539	0.131		0.029
IL L - Cg1 L	time	1	16	1.266	0.277		0.012
IL L - Cg1 L	sex:treatmt	1	16	0.361	0.557		0.004
IL L - Cg1 L	sex:time	1	16	0.101	0.755		0.000982
IL L - Cg1 L	treatmt:time	1	16	2.796	0.114		0.038
IL L - Cg1 L	sex:treatmt:time	1	16	0.139	0.715		0.002
IL L - GIDI L	sex	1	16	0.1	0.756		0.002
IL L - GIDI L	treatmt	1	16	5.247	0.036	*	0.102
IL L - GIDI L	time	1	16	0.928	0.35		0.013
IL L - GIDI L	sex:treatmt	1	16	0.183	0.675		0.004
IL L - GIDI L	sex:time	1	16	0.07	0.794		0.001
IL L - GIDI L	treatmt:time	1	16	0.682	0.421		0.007
IL L - GIDI L	sex:treatmt:time	1	16	0.055	0.818		0.000573
IL L - M1 L	sex	1	16	0.023	0.88		0.00028
IL L - M1 L	treatmt	1	16	2.98	0.104		0.07
IL L - M1 L	time	1	16	0.774	0.392		0.011
IL L - M1 L	sex:treatmt	1	16	0.064	0.804		0.002
IL L - M1 L	sex:time	1	16	0.007	0.933		0.000107
IL L - M1 L	treatmt:time	1	16	0.239	0.632		0.003
IL L - M1 L	sex:treatmt:time	1	16	0.142	0.711		0.002
IL L - M2 L	sex	1	16	1.355	0.261		0.028
IL L - M2 L	treatmt	1	16	0.467	0.504		0.007
IL L - M2 L	time	1	16	1.516	0.236		0.02
IL L - M2 L	sex:treatmt	1	16	0.168	0.687		0.003
IL L - M2 L	sex:time	1	16	0.000603	0.981		8.15e-06
IL L - M2 L	treatmt:time	1	16	0.459	0.508		0.005
IL L - M2 L	sex:treatmt:time	1	16	0.026	0.873		0.000308
IL L - PrL L	sex	1	16	0.364	0.555		0.007
IL L - PrL L	treatmt	1	16	0.912	0.354		0.007
IL L - PrL L	time	1	16	6.041	0.026	*	0.136
IL L - PrL L	sex:treatmt	1	16	1.275	0.276		0.01
IL L - PrL L	sex:time	1	16	0.071	0.793		0.002
IL L - PrL L	treatmt:time	1	16	0.882	0.362		0.007
IL L - PrL L	sex:treatmt:time	1	16	0.592	0.453		0.005
IL L - S1 L	sex	1	16	0.143	0.71		0.002
IL L - S1 L	treatmt	1	16	2.893	0.108		0.08
IL L - S1 L	time	1	16	0.436	0.519		0.005
IL L - S1 L	sex:treatmt	1	16	2.021	0.174		0.057
IL L - S1 L	sex:time	1	16	2.291	0.15		0.024
IL L - S1 L	treatmt:time	1	16	0.954	0.343		0.009
IL L - S1 L	sex:treatmt:time	1	16	3.387	0.084		0.03
IL R - AI L	sex	1	16	0.285	0.601		0.005
IL R - AI L	treatmt	1	16	0.632	0.438		0.01
IL R - AI L	time	1	16	1.269	0.277		0.017
IL R - AI L	sex:treatmt	1	16	3.509	0.079		0.051
IL R - AI L	sex:time	1	16	0.008	0.929		0.000113
IL R - AI L	treatmt:time	1	16	3.651	0.074		0.051
IL R - AI L	sex:treatmt:time	1	16	2.084	0.168		0.03
IL R - Cg1 L	sex	1	16	2.751	0.117		0.064
IL R - Cg1 L	treatmt	1	16	3.264	0.09		0.023
IL R - Cg1 L	time	1	16	1.152	0.299		0.022
IL R - Cg1 L	sex:treatmt	1	16	0.06	0.81		0.000428
IL R - Cg1 L	sex:time	1	16	0.014	0.908		0.00026
IL R - Cg1 L	treatmt:time	1	16	2.906	0.108		0.032
IL R - Cg1 L	sex:treatmt:time	1	16	1.159	0.298		0.013
IL R - CPu L	sex	1	16	0.391	0.541		0.008
IL R - CPu L	treatmt	1	16	4.883	0.042	*	0.062
IL R - CPu L	time	1	16	0.86	0.368		0.015
IL R - CPu L	sex:treatmt	1	16	0.757	0.397		0.01
IL R - CPu L	sex:time	1	16	0.515	0.483		0.009
IL R - CPu L	treatmt:time	1	16	0.413	0.53		0.004
IL R - CPu L	sex:treatmt:time	1	16	0.375	0.549		0.004
IL R - CPu R	sex	1	16	1.702	0.21		0.042
IL R - CPu R	treatmt	1	16	4.186	0.058		0.054
IL R - CPu R	time	1	16	0.147	0.707		0.002
IL R - CPu R	sex:treatmt	1	16	3.837	0.068		0.05
IL R - CPu R	sex:time	1	16	0.493	0.493		0.006
IL R - CPu R	treatmt:time	1	16	0.219	0.646		0.002
IL R - CPu R	sex:treatmt:time	1	16	0.245	0.627		0.003
IL R - GIDI L	sex	1	16	2.683	0.121		0.048
IL R - GIDI L	treatmt	1	16	1.985	0.178		0.037
IL R - GIDI L	time	1	16	0.044	0.837		0.000731
IL R - GIDI L	sex:treatmt	1	16	0.428	0.522		0.008
IL R - GIDI L	sex:time	1	16	2.438	0.138		0.039
IL R - GIDI L	treatmt:time	1	16	9.617	0.007	*	0.068
IL R - GIDI L	sex:treatmt:time	1	16	0.004	0.949		3.19e-05
IL R - IL L	sex	1	16	0.067	0.8		0.000878
IL R - IL L	treatmt	1	16	0.207	0.656		0.004
IL R - IL L	time	1	16	46.581	4.08e-06	*	0.336
IL R - IL L	sex:treatmt	1	16	0.931	0.349		0.018
IL R - IL L	sex:time	1	16	0.203	0.659		0.002
IL R - IL L	treatmt:time	1	16	0.005	0.942		0.000101
IL R - IL L	sex:treatmt:time	1	16	1.69e-05	0.997		3.11e-07
IL R - M1 L	sex	1	16	0.795	0.386		0.015
IL R - M1 L	treatmt	1	16	3.164	0.094		0.055
IL R - M1 L	time	1	16	3.165	0.094		0.039
IL R - M1 L	sex:treatmt	1	16	0.115	0.739		0.002
IL R - M1 L	sex:time	1	16	1.266	0.277		0.016
IL R - M1 L	treatmt:time	1	16	1.622	0.221		0.019
IL R - M1 L	sex:treatmt:time	1	16	0.594	0.452		0.007
IL R - M2 L	sex	1	16	2.087	0.168		0.046
IL R - M2 L	treatmt	1	16	1.542	0.232		0.021
IL R - M2 L	time	1	16	4.372	0.053		0.059
IL R - M2 L	sex:treatmt	1	16	0.026	0.873		0.000373
IL R - M2 L	sex:time	1	16	0.002	0.969		2.29e-05
IL R - M2 L	treatmt:time	1	16	0.582	0.457		0.006
IL R - M2 L	sex:treatmt:time	1	16	0.053	0.82		0.000572
IL R - NAcC L	sex	1	16	0.079	0.782		0.002
IL R - NAcC L	treatmt	1	16	3.613	0.075		0.057
IL R - NAcC L	time	1	16	8.617	0.01	*	0.087
IL R - NAcC L	sex:treatmt	1	16	0.267	0.612		0.004
IL R - NAcC L	sex:time	1	16	0.409	0.531		0.005
IL R - NAcC L	treatmt:time	1	16	0.259	0.618		0.001
IL R - NAcC L	sex:treatmt:time	1	16	1.935	0.183		0.011
IL R - NAcC R	sex	1	16	1.844	0.193		0.063
IL R - NAcC R	treatmt	1	16	18.874	0.000502	*	0.141
IL R - NAcC R	time	1	16	2.904	0.108		0.023
IL R - NAcC R	sex:treatmt	1	16	5.37	0.034	*	0.045
IL R - NAcC R	sex:time	1	16	2.575	0.128		0.02
IL R - NAcC R	treatmt:time	1	16	5.526	0.032	*	0.051
IL R - NAcC R	sex:treatmt:time	1	16	1.876	0.19		0.018
IL R - NAcSh L	sex	1	16	0.832	0.375		0.021
IL R - NAcSh L	treatmt	1	16	0.791	0.387		0.013
IL R - NAcSh L	time	1	16	1.255	0.279		0.011
IL R - NAcSh L	sex:treatmt	1	16	0.511	0.485		0.008
IL R - NAcSh L	sex:time	1	16	0.019	0.891		0.000178
IL R - NAcSh L	treatmt:time	1	16	3.377	0.085		0.038
IL R - NAcSh L	sex:treatmt:time	1	16	0.398	0.537		0.005
IL R - NAcSh R	sex	1	16	1.337	0.265		0.044
IL R - NAcSh R	treatmt	1	16	0.23	0.638		0.003
IL R - NAcSh R	time	1	16	1.407	0.253		0.007
IL R - NAcSh R	sex:treatmt	1	16	2.426	0.139		0.028
IL R - NAcSh R	sex:time	1	16	0.441	0.516		0.002
IL R - NAcSh R	treatmt:time	1	16	3.351	0.086		0.034
IL R - NAcSh R	sex:treatmt:time	1	16	0.003	0.955		3.33e-05
IL R - PrL L	sex	1	16	1.332	0.265		0.023
IL R - PrL L	treatmt	1	16	1.367	0.259		0.015
IL R - PrL L	time	1	16	6.533	0.021	*	0.137
IL R - PrL L	sex:treatmt	1	16	0.426	0.523		0.005
IL R - PrL L	sex:time	1	16	0.034	0.855		0.000831
IL R - PrL L	treatmt:time	1	16	0.295	0.594		0.003
IL R - PrL L	sex:treatmt:time	1	16	4.317	0.054		0.04
IL R - S1 L	sex	1	16	1.243	0.281		0.028
IL R - S1 L	treatmt	1	16	1.501	0.238		0.03
IL R - S1 L	time	1	16	0.139	0.714		0.002
IL R - S1 L	sex:treatmt	1	16	1.856	0.192		0.037
IL R - S1 L	sex:time	1	16	4.449	0.051		0.048
IL R - S1 L	treatmt:time	1	16	11.781	0.003	*	0.08
IL R - S1 L	sex:treatmt:time	1	16	1.448	0.246		0.011
M1 L - AI L	sex	1	16	0.538	0.474		0.013
M1 L - AI L	treatmt	1	16	0.824	0.378		0.017
M1 L - AI L	time	1	16	8.793	0.009	*	0.096
M1 L - AI L	sex:treatmt	1	16	0.497	0.491		0.01
M1 L - AI L	sex:time	1	16	0.424	0.524		0.005
M1 L - AI L	treatmt:time	1	16	4.357	0.053		0.024
M1 L - AI L	sex:treatmt:time	1	16	6.716	0.02	*	0.037
M1 L - GIDI L	sex	1	16	0.036	0.852		0.000733
M1 L - GIDI L	treatmt	1	16	0.372	0.551		0.007
M1 L - GIDI L	time	1	16	1.493	0.239		0.024
M1 L - GIDI L	sex:treatmt	1	16	1.356	0.261		0.024
M1 L - GIDI L	sex:time	1	16	1.881	0.189		0.03
M1 L - GIDI L	treatmt:time	1	16	0.011	0.917		8.28e-05
M1 L - GIDI L	sex:treatmt:time	1	16	0.022	0.884		0.000163
M1 L - S1 L	sex	1	16	1.001	0.332		0.03
M1 L - S1 L	treatmt	1	16	2.273	0.151		0.027
M1 L - S1 L	time	1	16	5.997	0.026	*	0.068
M1 L - S1 L	sex:treatmt	1	16	1.762	0.203		0.021
M1 L - S1 L	sex:time	1	16	0.112	0.742		0.001
M1 L - S1 L	treatmt:time	1	16	0.408	0.532		0.003
M1 L - S1 L	sex:treatmt:time	1	16	3.227	0.091		0.023
M1 R - AI L	sex	1	16	1.583	0.226		0.028
M1 R - AI L	treatmt	1	16	0.913	0.354		0.011
M1 R - AI L	time	1	16	8.319	0.011	*	0.102
M1 R - AI L	sex:treatmt	1	16	0.726	0.407		0.009
M1 R - AI L	sex:time	1	16	1.155	0.298		0.016
M1 R - AI L	treatmt:time	1	16	0.028	0.869		0.000511
M1 R - AI L	sex:treatmt:time	1	16	1.275	0.276		0.023
M1 R - Cg1 L	sex	1	16	0.181	0.676		0.003
M1 R - Cg1 L	treatmt	1	16	0.669	0.425		0.017
M1 R - Cg1 L	time	1	16	0.195	0.664		0.001
M1 R - Cg1 L	sex:treatmt	1	16	0.232	0.637		0.006
M1 R - Cg1 L	sex:time	1	16	0.253	0.622		0.002
M1 R - Cg1 L	treatmt:time	1	16	0.316	0.582		0.003
M1 R - Cg1 L	sex:treatmt:time	1	16	0.182	0.675		0.002
M1 R - Cg1 R	sex	1	16	0.653	0.431		0.014
M1 R - Cg1 R	treatmt	1	16	0.186	0.672		0.004
M1 R - Cg1 R	time	1	16	0.276	0.606		0.002
M1 R - Cg1 R	sex:treatmt	1	16	1.538	0.233		0.036
M1 R - Cg1 R	sex:time	1	16	0.416	0.528		0.003
M1 R - Cg1 R	treatmt:time	1	16	0.134	0.719		0.001
M1 R - Cg1 R	sex:treatmt:time	1	16	1.202	0.289		0.01
M1 R - CPu L	sex	1	16	1.296	0.272		0.041
M1 R - CPu L	treatmt	1	16	0.002	0.966		9.12e-06
M1 R - CPu L	time	1	16	4.245	0.056		0.063
M1 R - CPu L	sex:treatmt	1	16	2.368	0.143		0.011
M1 R - CPu L	sex:time	1	16	0.006	0.938		9.9e-05
M1 R - CPu L	treatmt:time	1	16	1.18	0.294		0.01
M1 R - CPu L	sex:treatmt:time	1	16	0.298	0.593		0.003
M1 R - CPu R	sex	1	16	0.02	0.89		0.000601
M1 R - CPu R	treatmt	1	16	0.184	0.674		0.003
M1 R - CPu R	time	1	16	2.006	0.176		0.017
M1 R - CPu R	sex:treatmt	1	16	1.813	0.197		0.028
M1 R - CPu R	sex:time	1	16	0.574	0.46		0.005
M1 R - CPu R	treatmt:time	1	16	0.006	0.939		4.44e-05
M1 R - CPu R	sex:treatmt:time	1	16	2.024	0.174		0.015
M1 R - GIDI L	sex	1	16	3.411	0.083		0.071
M1 R - GIDI L	treatmt	1	16	0.059	0.811		0.000422
M1 R - GIDI L	time	1	16	5.005	0.04	*	0.101
M1 R - GIDI L	sex:treatmt	1	16	0.352	0.561		0.002
M1 R - GIDI L	sex:time	1	16	0.221	0.645		0.005
M1 R - GIDI L	treatmt:time	1	16	0.239	0.632		0.003
M1 R - GIDI L	sex:treatmt:time	1	16	0.239	0.631		0.003
M1 R - IL L	sex	1	16	0.729	0.406		0.013
M1 R - IL L	treatmt	1	16	1.407	0.253		0.03
M1 R - IL L	time	1	16	0.315	0.582		0.004
M1 R - IL L	sex:treatmt	1	16	1.469	0.243		0.031
M1 R - IL L	sex:time	1	16	2.253	0.153		0.03
M1 R - IL L	treatmt:time	1	16	0.778	0.391		0.007
M1 R - IL L	sex:treatmt:time	1	16	0.002	0.968		1.51e-05
M1 R - IL R	sex	1	16	0.51	0.485		0.014
M1 R - IL R	treatmt	1	16	0.425	0.524		0.007
M1 R - IL R	time	1	16	0.025	0.877		0.000245
M1 R - IL R	sex:treatmt	1	16	0.81	0.381		0.013
M1 R - IL R	sex:time	1	16	0.867	0.366		0.009
M1 R - IL R	treatmt:time	1	16	4.281	0.055		0.031
M1 R - IL R	sex:treatmt:time	1	16	0.767	0.394		0.006
M1 R - M1 L	sex	1	16	2.482	0.135		0.061
M1 R - M1 L	treatmt	1	16	1.465	0.244		0.019
M1 R - M1 L	time	1	16	9.719	0.007	*	0.104
M1 R - M1 L	sex:treatmt	1	16	0.024	0.879		0.00032
M1 R - M1 L	sex:time	1	16	0.081	0.779		0.000968
M1 R - M1 L	treatmt:time	1	16	0.213	0.65		0.002
M1 R - M1 L	sex:treatmt:time	1	16	0.094	0.763		0.001
M1 R - M2 L	sex	1	16	0.192	0.667		0.004
M1 R - M2 L	treatmt	1	16	0.043	0.838		0.000871
M1 R - M2 L	time	1	16	1.117	0.306		0.013
M1 R - M2 L	sex:treatmt	1	16	0.194	0.666		0.004
M1 R - M2 L	sex:time	1	16	0.005	0.943		6.11e-05
M1 R - M2 L	treatmt:time	1	16	0.135	0.718		0.001
M1 R - M2 L	sex:treatmt:time	1	16	0.342	0.567		0.004
M1 R - M2 R	sex	1	16	1.54	0.232		0.046
M1 R - M2 R	treatmt	1	16	0.068	0.798		0.000959
M1 R - M2 R	time	1	16	2.772	0.115		0.021
M1 R - M2 R	sex:treatmt	1	16	0.17	0.685		0.002
M1 R - M2 R	sex:time	1	16	0.108	0.747		0.000848
M1 R - M2 R	treatmt:time	1	16	0.093	0.764		0.000884
M1 R - M2 R	sex:treatmt:time	1	16	0.153	0.701		0.001
M1 R - NAcC L	sex	1	16	1.367	0.259		0.025
M1 R - NAcC L	treatmt	1	16	2.744	0.117		0.057
M1 R - NAcC L	time	1	16	0.717	0.41		0.007
M1 R - NAcC L	sex:treatmt	1	16	0.016	0.901		0.00035
M1 R - NAcC L	sex:time	1	16	2.013	0.175		0.019
M1 R - NAcC L	treatmt:time	1	16	0.785	0.389		0.009
M1 R - NAcC L	sex:treatmt:time	1	16	0.977	0.338		0.011
M1 R - NAcC R	sex	1	16	0.077	0.785		0.001
M1 R - NAcC R	treatmt	1	16	0.092	0.766		0.002
M1 R - NAcC R	time	1	16	0.1	0.756		0.001
M1 R - NAcC R	sex:treatmt	1	16	0.365	0.554		0.008
M1 R - NAcC R	sex:time	1	16	0.397	0.538		0.004
M1 R - NAcC R	treatmt:time	1	16	0.787	0.388		0.011
M1 R - NAcC R	sex:treatmt:time	1	16	0.011	0.917		0.000155
M1 R - NAcSh L	sex	1	16	1.844	0.193		0.031
M1 R - NAcSh L	treatmt	1	16	0.292	0.596		0.007
M1 R - NAcSh L	time	1	16	5.428	0.033	*	0.056
M1 R - NAcSh L	sex:treatmt	1	16	0.003	0.957		7.22e-05
M1 R - NAcSh L	sex:time	1	16	3.048	0.1		0.032
M1 R - NAcSh L	treatmt:time	1	16	4.501	0.05	*	0.045
M1 R - NAcSh L	sex:treatmt:time	1	16	0.007	0.932		7.74e-05
M1 R - NAcSh R	sex	1	16	1.25	0.28		0.03
M1 R - NAcSh R	treatmt	1	16	1.879	0.189		0.037
M1 R - NAcSh R	time	1	16	15.173	0.001	*	0.107
M1 R - NAcSh R	sex:treatmt	1	16	0.269	0.611		0.006
M1 R - NAcSh R	sex:time	1	16	1.591	0.225		0.012
M1 R - NAcSh R	treatmt:time	1	16	0.705	0.413		0.007
M1 R - NAcSh R	sex:treatmt:time	1	16	0.000452	0.983		4.24e-06
M1 R - PrL L	sex	1	16	1.331	0.266		0.033
M1 R - PrL L	treatmt	1	16	0.149	0.705		0.003
M1 R - PrL L	time	1	16	0.593	0.453		0.006
M1 R - PrL L	sex:treatmt	1	16	0.813	0.381		0.014
M1 R - PrL L	sex:time	1	16	0.031	0.862		0.000301
M1 R - PrL L	treatmt:time	1	16	0.004	0.952		3.81e-05
M1 R - PrL L	sex:treatmt:time	1	16	0.045	0.834		0.000459
M1 R - PrL R	sex	1	16	0.032	0.861		0.000754
M1 R - PrL R	treatmt	1	16	0.033	0.858		0.000776
M1 R - PrL R	time	1	16	3.215	0.092		0.028
M1 R - PrL R	sex:treatmt	1	16	1.183	0.293		0.027
M1 R - PrL R	sex:time	1	16	0.004	0.948		3.92e-05
M1 R - PrL R	treatmt:time	1	16	0.536	0.475		0.003
M1 R - PrL R	sex:treatmt:time	1	16	0.311	0.585		0.002
M1 R - S1 L	sex	1	16	2.647	0.123		0.041
M1 R - S1 L	treatmt	1	16	0.081	0.78		0.001
M1 R - S1 L	time	1	16	10.159	0.006	*	0.13
M1 R - S1 L	sex:treatmt	1	16	0.522	0.48		0.007
M1 R - S1 L	sex:time	1	16	0.002	0.969		2.23e-05
M1 R - S1 L	treatmt:time	1	16	0.106	0.749		0.002
M1 R - S1 L	sex:treatmt:time	1	16	0.99	0.335		0.017
M2 L - AI L	sex	1	16	0.693	0.417		0.018
M2 L - AI L	treatmt	1	16	0.526	0.479		0.01
M2 L - AI L	time	1	16	10.825	0.005	*	0.074
M2 L - AI L	sex:treatmt	1	16	3.034	0.101		0.054
M2 L - AI L	sex:time	1	16	0.365	0.554		0.003
M2 L - AI L	treatmt:time	1	16	1.55	0.231		0.015
M2 L - AI L	sex:treatmt:time	1	16	2.743	0.117		0.025
M2 L - GIDI L	sex	1	16	0.841	0.373		0.011
M2 L - GIDI L	treatmt	1	16	0.267	0.612		0.005
M2 L - GIDI L	time	1	16	0.771	0.393		0.01
M2 L - GIDI L	sex:treatmt	1	16	0.145	0.709		0.003
M2 L - GIDI L	sex:time	1	16	1.326	0.267		0.017
M2 L - GIDI L	treatmt:time	1	16	0.086	0.773		0.001
M2 L - GIDI L	sex:treatmt:time	1	16	0.598	0.451		0.01
M2 L - M1 L	sex	1	16	0.191	0.668		0.003
M2 L - M1 L	treatmt	1	16	0.13	0.723		0.004
M2 L - M1 L	time	1	16	0.663	0.427		0.005
M2 L - M1 L	sex:treatmt	1	16	0.265	0.614		0.008
M2 L - M1 L	sex:time	1	16	0.406	0.533		0.003
M2 L - M1 L	treatmt:time	1	16	0.933	0.348		0.007
M2 L - M1 L	sex:treatmt:time	1	16	0.388	0.542		0.003
M2 L - S1 L	sex	1	16	0.761	0.396		0.012
M2 L - S1 L	treatmt	1	16	0.01	0.92		0.000297
M2 L - S1 L	time	1	16	0.888	0.36		0.007
M2 L - S1 L	sex:treatmt	1	16	0.436	0.519		0.012
M2 L - S1 L	sex:time	1	16	0.762	0.396		0.006
M2 L - S1 L	treatmt:time	1	16	0.423	0.525		0.004
M2 L - S1 L	sex:treatmt:time	1	16	4.307	0.054		0.043
M2 R - AI L	sex	1	16	0.294	0.595		0.007
M2 R - AI L	treatmt	1	16	1.296	0.272		0.012
M2 R - AI L	time	1	16	11.601	0.004	*	0.121
M2 R - AI L	sex:treatmt	1	16	1.21	0.288		0.011
M2 R - AI L	sex:time	1	16	1.925	0.184		0.022
M2 R - AI L	treatmt:time	1	16	0.119	0.735		0.002
M2 R - AI L	sex:treatmt:time	1	16	1.721	0.208		0.03
M2 R - Cg1 L	sex	1	16	0.151	0.703		0.004
M2 R - Cg1 L	treatmt	1	16	3.52	0.079		0.063
M2 R - Cg1 L	time	1	16	1.919	0.185		0.018
M2 R - Cg1 L	sex:treatmt	1	16	0.288	0.599		0.006
M2 R - Cg1 L	sex:time	1	16	1.846	0.193		0.017
M2 R - Cg1 L	treatmt:time	1	16	0.059	0.811		0.000522
M2 R - Cg1 L	sex:treatmt:time	1	16	1.978	0.179		0.017
M2 R - Cg1 R	sex	1	16	0.019	0.892		0.000515
M2 R - Cg1 R	treatmt	1	16	0.188	0.67		0.004
M2 R - Cg1 R	time	1	16	0.345	0.565		0.004
M2 R - Cg1 R	sex:treatmt	1	16	0.66	0.429		0.012
M2 R - Cg1 R	sex:time	1	16	0.182	0.675		0.002
M2 R - Cg1 R	treatmt:time	1	16	0.033	0.858		0.000178
M2 R - Cg1 R	sex:treatmt:time	1	16	0.21	0.653		0.001
M2 R - CPu L	sex	1	16	2.174	0.16		0.039
M2 R - CPu L	treatmt	1	16	0.341	0.567		0.004
M2 R - CPu L	time	1	16	1.508	0.237		0.027
M2 R - CPu L	sex:treatmt	1	16	1.017	0.328		0.012
M2 R - CPu L	sex:time	1	16	0.535	0.475		0.01
M2 R - CPu L	treatmt:time	1	16	0.461	0.507		0.006
M2 R - CPu L	sex:treatmt:time	1	16	0.068	0.798		0.000867
M2 R - CPu R	sex	1	16	0.196	0.664		0.005
M2 R - CPu R	treatmt	1	16	1.559	0.23		0.025
M2 R - CPu R	time	1	16	0.981	0.337		0.009
M2 R - CPu R	sex:treatmt	1	16	5.654	0.03	*	0.086
M2 R - CPu R	sex:time	1	16	0.688	0.419		0.006
M2 R - CPu R	treatmt:time	1	16	0.255	0.621		0.003
M2 R - CPu R	sex:treatmt:time	1	16	1.165	0.296		0.014
M2 R - GIDI L	sex	1	16	0.948	0.345		0.02
M2 R - GIDI L	treatmt	1	16	0.516	0.483		0.007
M2 R - GIDI L	time	1	16	5.854	0.028	*	0.094
M2 R - GIDI L	sex:treatmt	1	16	1.289	0.273		0.017
M2 R - GIDI L	sex:time	1	16	0.001	0.971		2.48e-05
M2 R - GIDI L	treatmt:time	1	16	0.019	0.893		0.000178
M2 R - GIDI L	sex:treatmt:time	1	16	0.002	0.965		1.93e-05
M2 R - IL L	sex	1	16	0.168	0.687		0.003
M2 R - IL L	treatmt	1	16	1.087	0.313		0.024
M2 R - IL L	time	1	16	1.308	0.27		0.012
M2 R - IL L	sex:treatmt	1	16	2.66	0.122		0.057
M2 R - IL L	sex:time	1	16	0.231	0.637		0.002
M2 R - IL L	treatmt:time	1	16	1.434	0.249		0.016
M2 R - IL L	sex:treatmt:time	1	16	0.374	0.549		0.004
M2 R - IL R	sex	1	16	0.613	0.445		0.019
M2 R - IL R	treatmt	1	16	1.988	0.178		0.029
M2 R - IL R	time	1	16	0.422	0.525		0.004
M2 R - IL R	sex:treatmt	1	16	2.042	0.172		0.03
M2 R - IL R	sex:time	1	16	0.121	0.733		0.001
M2 R - IL R	treatmt:time	1	16	4.146	0.059		0.027
M2 R - IL R	sex:treatmt:time	1	16	0.327	0.575		0.002
M2 R - M1 L	sex	1	16	0.409	0.532		0.005
M2 R - M1 L	treatmt	1	16	0.62	0.443		0.013
M2 R - M1 L	time	1	16	2.271	0.151		0.033
M2 R - M1 L	sex:treatmt	1	16	0.253	0.622		0.006
M2 R - M1 L	sex:time	1	16	1.59	0.225		0.023
M2 R - M1 L	treatmt:time	1	16	2.188	0.159		0.027
M2 R - M1 L	sex:treatmt:time	1	16	0.164	0.691		0.002
M2 R - M2 L	sex	1	16	0.022	0.883		0.000559
M2 R - M2 L	treatmt	1	16	0.405	0.534		0.007
M2 R - M2 L	time	1	16	1.709	0.21		0.018
M2 R - M2 L	sex:treatmt	1	16	0.001	0.974		1.8e-05
M2 R - M2 L	sex:time	1	16	0.379	0.547		0.004
M2 R - M2 L	treatmt:time	1	16	0.843	0.372		0.008
M2 R - M2 L	sex:treatmt:time	1	16	0.494	0.492		0.005
M2 R - NAcC L	sex	1	16	0.084	0.776		0.002
M2 R - NAcC L	treatmt	1	16	6.065	0.026	*	0.091
M2 R - NAcC L	time	1	16	0.4	0.536		0.006
M2 R - NAcC L	sex:treatmt	1	16	0.129	0.725		0.002
M2 R - NAcC L	sex:time	1	16	0.179	0.677		0.003
M2 R - NAcC L	treatmt:time	1	16	0.245	0.627		0.003
M2 R - NAcC L	sex:treatmt:time	1	16	2.039	0.172		0.021
M2 R - NAcC R	sex	1	16	1.107	0.308		0.025
M2 R - NAcC R	treatmt	1	16	0.05	0.825		0.000935
M2 R - NAcC R	time	1	16	4.83	0.043	*	0.025
M2 R - NAcC R	sex:treatmt	1	16	0.125	0.729		0.002
M2 R - NAcC R	sex:time	1	16	0.463	0.506		0.002
M2 R - NAcC R	treatmt:time	1	16	1.771	0.202		0.026
M2 R - NAcC R	sex:treatmt:time	1	16	0.141	0.712		0.002
M2 R - NAcSh L	sex	1	16	2.649	0.123		0.057
M2 R - NAcSh L	treatmt	1	16	0.389	0.542		0.007
M2 R - NAcSh L	time	1	16	2.318	0.147		0.033
M2 R - NAcSh L	sex:treatmt	1	16	0.024	0.878		0.000462
M2 R - NAcSh L	sex:time	1	16	0.056	0.816		0.000815
M2 R - NAcSh L	treatmt:time	1	16	3.378	0.085		0.02
M2 R - NAcSh L	sex:treatmt:time	1	16	0.524	0.48		0.003
M2 R - NAcSh R	sex	1	16	1.372	0.259		0.034
M2 R - NAcSh R	treatmt	1	16	2.222	0.156		0.04
M2 R - NAcSh R	time	1	16	8.547	0.01	*	0.07
M2 R - NAcSh R	sex:treatmt	1	16	0.676	0.423		0.013
M2 R - NAcSh R	sex:time	1	16	0.239	0.631		0.002
M2 R - NAcSh R	treatmt:time	1	16	0.694	0.417		0.006
M2 R - NAcSh R	sex:treatmt:time	1	16	0.171	0.685		0.002
M2 R - PrL L	sex	1	16	9.121	0.008	*	0.159
M2 R - PrL L	treatmt	1	16	0.093	0.765		0.001
M2 R - PrL L	time	1	16	3.933	0.065		0.047
M2 R - PrL L	sex:treatmt	1	16	0.154	0.7		0.002
M2 R - PrL L	sex:time	1	16	1.541	0.232		0.019
M2 R - PrL L	treatmt:time	1	16	0.03	0.864		0.000481
M2 R - PrL L	sex:treatmt:time	1	16	0.087	0.772		0.001
M2 R - PrL R	sex	1	16	0.995	0.333		0.03
M2 R - PrL R	treatmt	1	16	0.002	0.969		2.66e-05
M2 R - PrL R	time	1	16	1.65e-05	0.997		8.5e-08
M2 R - PrL R	sex:treatmt	1	16	0.44	0.517		0.008
M2 R - PrL R	sex:time	1	16	0.044	0.836		0.000229
M2 R - PrL R	treatmt:time	1	16	0.01	0.921		8.84e-05
M2 R - PrL R	sex:treatmt:time	1	16	0.665	0.427		0.006
M2 R - S1 L	sex	1	16	0.051	0.823		0.00047
M2 R - S1 L	treatmt	1	16	0.008	0.932		0.000168
M2 R - S1 L	time	1	16	7.812	0.013	*	0.104
M2 R - S1 L	sex:treatmt	1	16	1.951	0.182		0.042
M2 R - S1 L	sex:time	1	16	0.058	0.813		0.000854
M2 R - S1 L	treatmt:time	1	16	0.05	0.826		0.000812
M2 R - S1 L	sex:treatmt:time	1	16	0.437	0.518		0.007
NAcC L - AI L	sex	1	16	0.633	0.438		0.013
NAcC L - AI L	treatmt	1	16	0.021	0.887		0.000317
NAcC L - AI L	time	1	16	7.93	0.012	*	0.095
NAcC L - AI L	sex:treatmt	1	16	0.768	0.394		0.012
NAcC L - AI L	sex:time	1	16	1.866	0.191		0.024
NAcC L - AI L	treatmt:time	1	16	0.378	0.547		0.005
NAcC L - AI L	sex:treatmt:time	1	16	0.72	0.409		0.01
NAcC L - Cg1 L	sex	1	16	0.038	0.848		0.001
NAcC L - Cg1 L	treatmt	1	16	6.631	0.02	*	0.085
NAcC L - Cg1 L	time	1	16	1.189	0.292		0.012
NAcC L - Cg1 L	sex:treatmt	1	16	6.365	0.023	*	0.082
NAcC L - Cg1 L	sex:time	1	16	0.57	0.461		0.006
NAcC L - Cg1 L	treatmt:time	1	16	0.183	0.674		0.002
NAcC L - Cg1 L	sex:treatmt:time	1	16	2.264	0.152		0.018
NAcC L - CPu L	sex	1	16	0.216	0.648		0.005
NAcC L - CPu L	treatmt	1	16	0.365	0.554		0.005
NAcC L - CPu L	time	1	16	0.469	0.503		0.006
NAcC L - CPu L	sex:treatmt	1	16	0.381	0.546		0.005
NAcC L - CPu L	sex:time	1	16	3.83	0.068		0.048
NAcC L - CPu L	treatmt:time	1	16	0.356	0.559		0.004
NAcC L - CPu L	sex:treatmt:time	1	16	0.451	0.512		0.005
NAcC L - GIDI L	sex	1	16	2.58e-05	0.996		5.43e-07
NAcC L - GIDI L	treatmt	1	16	0.075	0.787		0.001
NAcC L - GIDI L	time	1	16	0.026	0.873		0.000392
NAcC L - GIDI L	sex:treatmt	1	16	0.002	0.963		3.67e-05
NAcC L - GIDI L	sex:time	1	16	1.785	0.2		0.026
NAcC L - GIDI L	treatmt:time	1	16	0.77	0.393		0.007
NAcC L - GIDI L	sex:treatmt:time	1	16	0.36	0.557		0.003
NAcC L - IL L	sex	1	16	0.008	0.928		0.000204
NAcC L - IL L	treatmt	1	16	4.013	0.062		0.067
NAcC L - IL L	time	1	16	0.195	0.665		0.002
NAcC L - IL L	sex:treatmt	1	16	1.471	0.243		0.026
NAcC L - IL L	sex:time	1	16	0.013	0.91		0.000143
NAcC L - IL L	treatmt:time	1	16	0.297	0.593		0.003
NAcC L - IL L	sex:treatmt:time	1	16	0.065	0.802		0.000614
NAcC L - M1 L	sex	1	16	0.951	0.344		0.015
NAcC L - M1 L	treatmt	1	16	0.05	0.827		0.001
NAcC L - M1 L	time	1	16	0.048	0.829		0.000661
NAcC L - M1 L	sex:treatmt	1	16	0.002	0.966		4.67e-05
NAcC L - M1 L	sex:time	1	16	5.833	0.028	*	0.074
NAcC L - M1 L	treatmt:time	1	16	0.022	0.885		0.000175
NAcC L - M1 L	sex:treatmt:time	1	16	5.03	0.039	*	0.039
NAcC L - M2 L	sex	1	16	0.916	0.353		0.022
NAcC L - M2 L	treatmt	1	16	0.05	0.826		0.000782
NAcC L - M2 L	time	1	16	0.575	0.459		0.004
NAcC L - M2 L	sex:treatmt	1	16	0.844	0.372		0.013
NAcC L - M2 L	sex:time	1	16	3.669	0.073		0.026
NAcC L - M2 L	treatmt:time	1	16	0.626	0.441		0.009
NAcC L - M2 L	sex:treatmt:time	1	16	0.644	0.434		0.009
NAcC L - PrL L	sex	1	16	0.346	0.565		0.008
NAcC L - PrL L	treatmt	1	16	0.071	0.793		0.001
NAcC L - PrL L	time	1	16	0.025	0.877		0.000416
NAcC L - PrL L	sex:treatmt	1	16	2.431	0.139		0.038
NAcC L - PrL L	sex:time	1	16	0.125	0.728		0.002
NAcC L - PrL L	treatmt:time	1	16	2.439	0.138		0.014
NAcC L - PrL L	sex:treatmt:time	1	16	0.23	0.638		0.001
NAcC L - S1 L	sex	1	16	0.093	0.764		0.002
NAcC L - S1 L	treatmt	1	16	0.103	0.752		0.002
NAcC L - S1 L	time	1	16	0.441	0.516		0.008
NAcC L - S1 L	sex:treatmt	1	16	0.334	0.571		0.005
NAcC L - S1 L	sex:time	1	16	3.228	0.091		0.055
NAcC L - S1 L	treatmt:time	1	16	0.126	0.727		0.001
NAcC L - S1 L	sex:treatmt:time	1	16	0.461	0.507		0.004
NAcC R - AI L	sex	1	16	0.000158	0.99		3.55e-06
NAcC R - AI L	treatmt	1	16	0.003	0.959		5.1e-05
NAcC R - AI L	time	1	16	5.628	0.031	*	0.051
NAcC R - AI L	sex:treatmt	1	16	0.2	0.661		0.004
NAcC R - AI L	sex:time	1	16	0.002	0.967		1.72e-05
NAcC R - AI L	treatmt:time	1	16	0.086	0.773		0.001
NAcC R - AI L	sex:treatmt:time	1	16	0.013	0.909		0.00016
NAcC R - Cg1 L	sex	1	16	0.127	0.726		0.003
NAcC R - Cg1 L	treatmt	1	16	6.258	0.024	*	0.08
NAcC R - Cg1 L	time	1	16	1.108	0.308		0.018
NAcC R - Cg1 L	sex:treatmt	1	16	1.228	0.284		0.017
NAcC R - Cg1 L	sex:time	1	16	1.752	0.204		0.028
NAcC R - Cg1 L	treatmt:time	1	16	6.074	0.025	*	0.041
NAcC R - Cg1 L	sex:treatmt:time	1	16	4.827	0.043	*	0.033
NAcC R - CPu L	sex	1	16	0.622	0.442		0.007
NAcC R - CPu L	treatmt	1	16	0.177	0.679		0.004
NAcC R - CPu L	time	1	16	0.572	0.46		0.008
NAcC R - CPu L	sex:treatmt	1	16	0.331	0.573		0.007
NAcC R - CPu L	sex:time	1	16	0.518	0.482		0.007
NAcC R - CPu L	treatmt:time	1	16	0.681	0.421		0.01
NAcC R - CPu L	sex:treatmt:time	1	16	0.108	0.746		0.002
NAcC R - GIDI L	sex	1	16	0.022	0.884		0.000394
NAcC R - GIDI L	treatmt	1	16	1.633	0.22		0.035
NAcC R - GIDI L	time	1	16	0.879	0.362		0.013
NAcC R - GIDI L	sex:treatmt	1	16	0.329	0.574		0.007
NAcC R - GIDI L	sex:time	1	16	0.474	0.501		0.007
NAcC R - GIDI L	treatmt:time	1	16	0.234	0.635		0.002
NAcC R - GIDI L	sex:treatmt:time	1	16	0.872	0.364		0.007
NAcC R - IL L	sex	1	16	0.075	0.788		0.002
NAcC R - IL L	treatmt	1	16	5.718	0.029	*	0.064
NAcC R - IL L	time	1	16	0.733	0.405		0.008
NAcC R - IL L	sex:treatmt	1	16	6.044	0.026	*	0.067
NAcC R - IL L	sex:time	1	16	0.325	0.577		0.004
NAcC R - IL L	treatmt:time	1	16	1.146	0.3		0.014
NAcC R - IL L	sex:treatmt:time	1	16	0.237	0.633		0.003
NAcC R - M1 L	sex	1	16	0.025	0.877		0.000626
NAcC R - M1 L	treatmt	1	16	1.012	0.329		0.013
NAcC R - M1 L	time	1	16	0.591	0.453		0.011
NAcC R - M1 L	sex:treatmt	1	16	3.82	0.068		0.046
NAcC R - M1 L	sex:time	1	16	0.035	0.854		0.000663
NAcC R - M1 L	treatmt:time	1	16	0.496	0.491		0.003
NAcC R - M1 L	sex:treatmt:time	1	16	0.692	0.418		0.004
NAcC R - M2 L	sex	1	16	0.013	0.909		0.000326
NAcC R - M2 L	treatmt	1	16	0.055	0.818		0.000598
NAcC R - M2 L	time	1	16	1.311	0.269		0.022
NAcC R - M2 L	sex:treatmt	1	16	0.003	0.956		3.52e-05
NAcC R - M2 L	sex:time	1	16	0.000423	0.984		7.35e-06
NAcC R - M2 L	treatmt:time	1	16	0.036	0.853		0.000352
NAcC R - M2 L	sex:treatmt:time	1	16	0.599	0.45		0.006
NAcC R - NAcC L	sex	1	16	0.046	0.832		0.000801
NAcC R - NAcC L	treatmt	1	16	0.187	0.671		0.003
NAcC R - NAcC L	time	1	16	0.582	0.457		0.007
NAcC R - NAcC L	sex:treatmt	1	16	0.153	0.701		0.002
NAcC R - NAcC L	sex:time	1	16	3.126	0.096		0.036
NAcC R - NAcC L	treatmt:time	1	16	0.238	0.632		0.004
NAcC R - NAcC L	sex:treatmt:time	1	16	0.229	0.639		0.004
NAcC R - NAcSh L	sex	1	16	0.96	0.342		0.018
NAcC R - NAcSh L	treatmt	1	16	0.929	0.35		0.014
NAcC R - NAcSh L	time	1	16	0.003	0.955		6.24e-05
NAcC R - NAcSh L	sex:treatmt	1	16	0.961	0.342		0.015
NAcC R - NAcSh L	sex:time	1	16	0.564	0.463		0.011
NAcC R - NAcSh L	treatmt:time	1	16	3.871	0.067		0.032
NAcC R - NAcSh L	sex:treatmt:time	1	16	1.942	0.183		0.016
NAcC R - NAcSh R	sex	1	16	0.218	0.647		0.008
NAcC R - NAcSh R	treatmt	1	16	0.673	0.424		0.006
NAcC R - NAcSh R	time	1	16	1.43	0.249		0.015
NAcC R - NAcSh R	sex:treatmt	1	16	3.735	0.071		0.034
NAcC R - NAcSh R	sex:time	1	16	0.828	0.376		0.009
NAcC R - NAcSh R	treatmt:time	1	16	5.078	0.039	*	0.035
NAcC R - NAcSh R	sex:treatmt:time	1	16	3.377	0.085		0.024
NAcC R - PrL L	sex	1	16	0.028	0.869		0.000729
NAcC R - PrL L	treatmt	1	16	0.283	0.602		0.004
NAcC R - PrL L	time	1	16	0.16	0.695		0.002
NAcC R - PrL L	sex:treatmt	1	16	0.157	0.697		0.002
NAcC R - PrL L	sex:time	1	16	1.236	0.283		0.019
NAcC R - PrL L	treatmt:time	1	16	0.09	0.768		0.000656
NAcC R - PrL L	sex:treatmt:time	1	16	1.489	0.24		0.011
NAcC R - S1 L	sex	1	16	0.017	0.898		0.000273
NAcC R - S1 L	treatmt	1	16	2.02	0.174		0.04
NAcC R - S1 L	time	1	16	1.8e-05	0.997		3.4e-07
NAcC R - S1 L	sex:treatmt	1	16	0.065	0.802		0.001
NAcC R - S1 L	sex:time	1	16	2.89	0.108		0.052
NAcC R - S1 L	treatmt:time	1	16	0.822	0.378		0.006
NAcC R - S1 L	sex:treatmt:time	1	16	3.103	0.097		0.021
NAcSh L - AI L	sex	1	16	0.069	0.796		0.001
NAcSh L - AI L	treatmt	1	16	0.42	0.526		0.007
NAcSh L - AI L	time	1	16	8.519	0.01	*	0.113
NAcSh L - AI L	sex:treatmt	1	16	0.437	0.518		0.007
NAcSh L - AI L	sex:time	1	16	0.665	0.427		0.01
NAcSh L - AI L	treatmt:time	1	16	1.114	0.307		0.013
NAcSh L - AI L	sex:treatmt:time	1	16	1.318	0.268		0.015
NAcSh L - Cg1 L	sex	1	16	3.637	0.075		0.046
NAcSh L - Cg1 L	treatmt	1	16	0.265	0.613		0.008
NAcSh L - Cg1 L	time	1	16	4.54	0.049	*	0.057
NAcSh L - Cg1 L	sex:treatmt	1	16	1.568	0.228		0.046
NAcSh L - Cg1 L	sex:time	1	16	0.211	0.652		0.003
NAcSh L - Cg1 L	treatmt:time	1	16	0.972	0.339		0.005
NAcSh L - Cg1 L	sex:treatmt:time	1	16	0.25	0.624		0.001
NAcSh L - CPu L	sex	1	16	0.195	0.665		0.004
NAcSh L - CPu L	treatmt	1	16	0.768	0.394		0.017
NAcSh L - CPu L	time	1	16	3.293	0.088		0.036
NAcSh L - CPu L	sex:treatmt	1	16	2.541	0.13		0.055
NAcSh L - CPu L	sex:time	1	16	0.372	0.551		0.004
NAcSh L - CPu L	treatmt:time	1	16	7.881	0.013	*	0.071
NAcSh L - CPu L	sex:treatmt:time	1	16	1.793	0.199		0.017
NAcSh L - GIDI L	sex	1	16	1.127	0.304		0.01
NAcSh L - GIDI L	treatmt	1	16	0.433	0.52		0.008
NAcSh L - GIDI L	time	1	16	1.863	0.191		0.031
NAcSh L - GIDI L	sex:treatmt	1	16	0.194	0.666		0.004
NAcSh L - GIDI L	sex:time	1	16	0.073	0.791		0.001
NAcSh L - GIDI L	treatmt:time	1	16	1.09	0.312		0.019
NAcSh L - GIDI L	sex:treatmt:time	1	16	0.657	0.429		0.011
NAcSh L - IL L	sex	1	16	0.285	0.601		0.008
NAcSh L - IL L	treatmt	1	16	0.001	0.972		1.6e-05
NAcSh L - IL L	time	1	16	0.135	0.718		0.001
NAcSh L - IL L	sex:treatmt	1	16	1.669	0.215		0.021
NAcSh L - IL L	sex:time	1	16	0.598	0.451		0.005
NAcSh L - IL L	treatmt:time	1	16	0.775	0.392		0.01
NAcSh L - IL L	sex:treatmt:time	1	16	1.068	0.317		0.014
NAcSh L - M1 L	sex	1	16	0.002	0.965		3.95e-05
NAcSh L - M1 L	treatmt	1	16	4.48e-05	0.995		1.06e-06
NAcSh L - M1 L	time	1	16	6.849	0.019	*	0.063
NAcSh L - M1 L	sex:treatmt	1	16	0.926	0.35		0.021
NAcSh L - M1 L	sex:time	1	16	2.806	0.113		0.027
NAcSh L - M1 L	treatmt:time	1	16	7.836	0.013	*	0.068
NAcSh L - M1 L	sex:treatmt:time	1	16	0.006	0.939		5.55e-05
NAcSh L - M2 L	sex	1	16	0.057	0.815		0.001
NAcSh L - M2 L	treatmt	1	16	0.12	0.734		0.003
NAcSh L - M2 L	time	1	16	0.024	0.88		0.000261
NAcSh L - M2 L	sex:treatmt	1	16	0.834	0.375		0.019
NAcSh L - M2 L	sex:time	1	16	0.522	0.48		0.006
NAcSh L - M2 L	treatmt:time	1	16	6.064	0.026	*	0.059
NAcSh L - M2 L	sex:treatmt:time	1	16	0.112	0.742		0.001
NAcSh L - NAcC L	sex	1	16	0.149	0.705		0.003
NAcSh L - NAcC L	treatmt	1	16	0.002	0.964		5.13e-05
NAcSh L - NAcC L	time	1	16	0.104	0.751		0.000939
NAcSh L - NAcC L	sex:treatmt	1	16	5.402	0.034	*	0.115
NAcSh L - NAcC L	sex:time	1	16	0.561	0.465		0.005
NAcSh L - NAcC L	treatmt:time	1	16	8.457	0.01	*	0.048
NAcSh L - NAcC L	sex:treatmt:time	1	16	0.055	0.817		0.000326
NAcSh L - PrL L	sex	1	16	0.00024	0.988		4.12e-06
NAcSh L - PrL L	treatmt	1	16	0.082	0.778		0.001
NAcSh L - PrL L	time	1	16	0.875	0.363		0.017
NAcSh L - PrL L	sex:treatmt	1	16	3.197	0.093		0.05
NAcSh L - PrL L	sex:time	1	16	0.052	0.823		0.001
NAcSh L - PrL L	treatmt:time	1	16	1.63	0.22		0.015
NAcSh L - PrL L	sex:treatmt:time	1	16	0.444	0.515		0.004
NAcSh L - S1 L	sex	1	16	1.899	0.187		0.026
NAcSh L - S1 L	treatmt	1	16	0.28	0.604		0.005
NAcSh L - S1 L	time	1	16	2.337	0.146		0.045
NAcSh L - S1 L	sex:treatmt	1	16	2.093	0.167		0.037
NAcSh L - S1 L	sex:time	1	16	2.334	0.146		0.045
NAcSh L - S1 L	treatmt:time	1	16	4.448	0.051		0.041
NAcSh L - S1 L	sex:treatmt:time	1	16	6.763	0.019	*	0.062
NAcSh R - AI L	sex	1	16	0.013	0.909		0.000222
NAcSh R - AI L	treatmt	1	16	0.099	0.757		0.002
NAcSh R - AI L	time	1	16	9.683	0.007	*	0.111
NAcSh R - AI L	sex:treatmt	1	16	0.24	0.631		0.004
NAcSh R - AI L	sex:time	1	16	0.023	0.882		0.000293
NAcSh R - AI L	treatmt:time	1	16	0.248	0.625		0.004
NAcSh R - AI L	sex:treatmt:time	1	16	0.346	0.564		0.005
NAcSh R - Cg1 L	sex	1	16	0.486	0.496		0.01
NAcSh R - Cg1 L	treatmt	1	16	0.82	0.378		0.02
NAcSh R - Cg1 L	time	1	16	2.145	0.162		0.022
NAcSh R - Cg1 L	sex:treatmt	1	16	1.188	0.292		0.028
NAcSh R - Cg1 L	sex:time	1	16	0.902	0.356		0.009
NAcSh R - Cg1 L	treatmt:time	1	16	0.519	0.482		0.003
NAcSh R - Cg1 L	sex:treatmt:time	1	16	1.82	0.196		0.012
NAcSh R - CPu L	sex	1	16	0.028	0.87		0.000378
NAcSh R - CPu L	treatmt	1	16	0.098	0.759		0.003
NAcSh R - CPu L	time	1	16	8.94	0.009	*	0.103
NAcSh R - CPu L	sex:treatmt	1	16	0.606	0.448		0.016
NAcSh R - CPu L	sex:time	1	16	0.25	0.624		0.003
NAcSh R - CPu L	treatmt:time	1	16	5.48	0.033	*	0.044
NAcSh R - CPu L	sex:treatmt:time	1	16	1.087	0.313		0.009
NAcSh R - GIDI L	sex	1	16	0.709	0.412		0.006
NAcSh R - GIDI L	treatmt	1	16	0.673	0.424		0.015
NAcSh R - GIDI L	time	1	16	2.297	0.149		0.04
NAcSh R - GIDI L	sex:treatmt	1	16	0.044	0.837		0.000986
NAcSh R - GIDI L	sex:time	1	16	0.143	0.71		0.003
NAcSh R - GIDI L	treatmt:time	1	16	1.155	0.299		0.015
NAcSh R - GIDI L	sex:treatmt:time	1	16	0.801	0.384		0.011
NAcSh R - IL L	sex	1	16	0.226	0.641		0.007
NAcSh R - IL L	treatmt	1	16	0.074	0.79		0.000748
NAcSh R - IL L	time	1	16	0.76	0.396		0.008
NAcSh R - IL L	sex:treatmt	1	16	3.763	0.07		0.037
NAcSh R - IL L	sex:time	1	16	0.908	0.355		0.009
NAcSh R - IL L	treatmt:time	1	16	2.417	0.14		0.024
NAcSh R - IL L	sex:treatmt:time	1	16	0.644	0.434		0.007
NAcSh R - M1 L	sex	1	16	0.108	0.747		0.003
NAcSh R - M1 L	treatmt	1	16	0.338	0.569		0.007
NAcSh R - M1 L	time	1	16	16.251	0.000966	*	0.1
NAcSh R - M1 L	sex:treatmt	1	16	0.069	0.796		0.001
NAcSh R - M1 L	sex:time	1	16	0.093	0.765		0.000632
NAcSh R - M1 L	treatmt:time	1	16	4.91	0.042	*	0.028
NAcSh R - M1 L	sex:treatmt:time	1	16	0.352	0.561		0.002
NAcSh R - M2 L	sex	1	16	0.000114	0.992		3.54e-06
NAcSh R - M2 L	treatmt	1	16	0.021	0.886		0.000379
NAcSh R - M2 L	time	1	16	0.86	0.368		0.008
NAcSh R - M2 L	sex:treatmt	1	16	0.278	0.605		0.005
NAcSh R - M2 L	sex:time	1	16	0.089	0.769		0.000806
NAcSh R - M2 L	treatmt:time	1	16	1.843	0.193		0.008
NAcSh R - M2 L	sex:treatmt:time	1	16	0.113	0.741		0.000514
NAcSh R - NAcC L	sex	1	16	0.342	0.567		0.012
NAcSh R - NAcC L	treatmt	1	16	1.183	0.293		0.018
NAcSh R - NAcC L	time	1	16	1.471	0.243		0.01
NAcSh R - NAcC L	sex:treatmt	1	16	1.861	0.191		0.029
NAcSh R - NAcC L	sex:time	1	16	0.959	0.342		0.007
NAcSh R - NAcC L	treatmt:time	1	16	3.137	0.096		0.016
NAcSh R - NAcC L	sex:treatmt:time	1	16	0.868	0.365		0.004
NAcSh R - NAcSh L	sex	1	16	0.32	0.58		0.009
NAcSh R - NAcSh L	treatmt	1	16	0.545	0.471		0.011
NAcSh R - NAcSh L	time	1	16	2.643	0.124		0.022
NAcSh R - NAcSh L	sex:treatmt	1	16	0.204	0.658		0.004
NAcSh R - NAcSh L	sex:time	1	16	2.673	0.122		0.022
NAcSh R - NAcSh L	treatmt:time	1	16	1.976	0.179		0.01
NAcSh R - NAcSh L	sex:treatmt:time	1	16	0.535	0.475		0.003
NAcSh R - PrL L	sex	1	16	0.064	0.803		0.001
NAcSh R - PrL L	treatmt	1	16	0.999	0.332		0.014
NAcSh R - PrL L	time	1	16	0.738	0.403		0.015
NAcSh R - PrL L	sex:treatmt	1	16	2.595	0.127		0.035
NAcSh R - PrL L	sex:time	1	16	1.816	0.197		0.037
NAcSh R - PrL L	treatmt:time	1	16	0.411	0.53		0.004
NAcSh R - PrL L	sex:treatmt:time	1	16	0.693	0.417		0.007
NAcSh R - S1 L	sex	1	16	0.673	0.424		0.011
NAcSh R - S1 L	treatmt	1	16	0.441	0.516		0.01
NAcSh R - S1 L	time	1	16	2.943	0.106		0.045
NAcSh R - S1 L	sex:treatmt	1	16	0.014	0.908		0.000302
NAcSh R - S1 L	sex:time	1	16	0.742	0.402		0.012
NAcSh R - S1 L	treatmt:time	1	16	2.048	0.172		0.017
NAcSh R - S1 L	sex:treatmt:time	1	16	5.594	0.031	*	0.044
PrL L - AI L	sex	1	16	0.486	0.496		0.011
PrL L - AI L	treatmt	1	16	2.131	0.164		0.044
PrL L - AI L	time	1	16	1.631	0.22		0.019
PrL L - AI L	sex:treatmt	1	16	0.208	0.655		0.004
PrL L - AI L	sex:time	1	16	0.609	0.447		0.007
PrL L - AI L	treatmt:time	1	16	0.327	0.575		0.002
PrL L - AI L	sex:treatmt:time	1	16	5.166	0.037	*	0.03
PrL L - Cg1 L	sex	1	16	0.027	0.871		0.000773
PrL L - Cg1 L	treatmt	1	16	1.004	0.331		0.013
PrL L - Cg1 L	time	1	16	1.221	0.286		0.017
PrL L - Cg1 L	sex:treatmt	1	16	0.364	0.555		0.005
PrL L - Cg1 L	sex:time	1	16	1.329	0.266		0.018
PrL L - Cg1 L	treatmt:time	1	16	7.095	0.017	*	0.047
PrL L - Cg1 L	sex:treatmt:time	1	16	2.517	0.132		0.017
PrL L - GIDI L	sex	1	16	0.659	0.429		0.015
PrL L - GIDI L	treatmt	1	16	0.371	0.551		0.008
PrL L - GIDI L	time	1	16	4.134	0.059		0.045
PrL L - GIDI L	sex:treatmt	1	16	0.172	0.684		0.004
PrL L - GIDI L	sex:time	1	16	0.009	0.927		9.79e-05
PrL L - GIDI L	treatmt:time	1	16	3.077	0.099		0.016
PrL L - GIDI L	sex:treatmt:time	1	16	1.511	0.237		0.008
PrL L - M1 L	sex	1	16	0.36	0.557		0.009
PrL L - M1 L	treatmt	1	16	1.277	0.275		0.025
PrL L - M1 L	time	1	16	0.197	0.663		0.002
PrL L - M1 L	sex:treatmt	1	16	0.005	0.947		8.96e-05
PrL L - M1 L	sex:time	1	16	0.517	0.483		0.006
PrL L - M1 L	treatmt:time	1	16	0.376	0.549		0.002
PrL L - M1 L	sex:treatmt:time	1	16	0.027	0.873		0.000111
PrL L - M2 L	sex	1	16	0.068	0.797		0.001
PrL L - M2 L	treatmt	1	16	0.406	0.533		0.006
PrL L - M2 L	time	1	16	0.615	0.444		0.012
PrL L - M2 L	sex:treatmt	1	16	0.266	0.613		0.004
PrL L - M2 L	sex:time	1	16	2.167	0.16		0.041
PrL L - M2 L	treatmt:time	1	16	0.036	0.852		0.000313
PrL L - M2 L	sex:treatmt:time	1	16	0.882	0.362		0.008
PrL L - S1 L	sex	1	16	0.959	0.342		0.017
PrL L - S1 L	treatmt	1	16	0.429	0.522		0.012
PrL L - S1 L	time	1	16	0.667	0.426		0.005
PrL L - S1 L	sex:treatmt	1	16	0.191	0.668		0.005
PrL L - S1 L	sex:time	1	16	0.04	0.845		0.000318
PrL L - S1 L	treatmt:time	1	16	0.008	0.931		6.53e-05
PrL L - S1 L	sex:treatmt:time	1	16	2.847	0.111		0.024
PrL R - AI L	sex	1	16	0.355	0.56		0.008
PrL R - AI L	treatmt	1	16	0.303	0.59		0.007
PrL R - AI L	time	1	16	0.000871	0.977		7.01e-06
PrL R - AI L	sex:treatmt	1	16	0.12	0.734		0.003
PrL R - AI L	sex:time	1	16	0.359	0.558		0.003
PrL R - AI L	treatmt:time	1	16	0.049	0.827		0.000456
PrL R - AI L	sex:treatmt:time	1	16	5.243	0.036	*	0.046
PrL R - Cg1 L	sex	1	16	0.532	0.476		0.011
PrL R - Cg1 L	treatmt	1	16	0.21	0.653		0.004
PrL R - Cg1 L	time	1	16	0.016	0.902		0.000254
PrL R - Cg1 L	sex:treatmt	1	16	1.688	0.212		0.029
PrL R - Cg1 L	sex:time	1	16	0.05	0.827		0.000798
PrL R - Cg1 L	treatmt:time	1	16	1.014	0.329		0.008
PrL R - Cg1 L	sex:treatmt:time	1	16	0.129	0.724		0.001
PrL R - CPu L	sex	1	16	0.115	0.739		0.003
PrL R - CPu L	treatmt	1	16	2.112	0.165		0.042
PrL R - CPu L	time	1	16	2.981	0.104		0.024
PrL R - CPu L	sex:treatmt	1	16	1.311	0.269		0.026
PrL R - CPu L	sex:time	1	16	0.071	0.793		0.000592
PrL R - CPu L	treatmt:time	1	16	3.249	0.09		0.025
PrL R - CPu L	sex:treatmt:time	1	16	0.277	0.606		0.002
PrL R - CPu R	sex	1	16	0.595	0.452		0.014
PrL R - CPu R	treatmt	1	16	0.311	0.585		0.006
PrL R - CPu R	time	1	16	0.561	0.465		0.007
PrL R - CPu R	sex:treatmt	1	16	1.201	0.289		0.023
PrL R - CPu R	sex:time	1	16	1.077	0.315		0.013
PrL R - CPu R	treatmt:time	1	16	5.381	0.034	*	0.035
PrL R - CPu R	sex:treatmt:time	1	16	0.051	0.824		0.000348
PrL R - GIDI L	sex	1	16	0.099	0.757		0.002
PrL R - GIDI L	treatmt	1	16	0.171	0.685		0.004
PrL R - GIDI L	time	1	16	0.349	0.563		0.003
PrL R - GIDI L	sex:treatmt	1	16	0.533	0.476		0.014
PrL R - GIDI L	sex:time	1	16	4.949	0.041	*	0.042
PrL R - GIDI L	treatmt:time	1	16	1.989	0.178		0.01
PrL R - GIDI L	sex:treatmt:time	1	16	0.045	0.835		0.000227
PrL R - IL L	sex	1	16	0.836	0.374		0.013
PrL R - IL L	treatmt	1	16	0.000343	0.985		6.67e-06
PrL R - IL L	time	1	16	10.726	0.005	*	0.165
PrL R - IL L	sex:treatmt	1	16	1.673	0.214		0.031
PrL R - IL L	sex:time	1	16	0.784	0.389		0.014
PrL R - IL L	treatmt:time	1	16	0.38	0.546		0.003
PrL R - IL L	sex:treatmt:time	1	16	0.614	0.445		0.006
PrL R - IL R	sex	1	16	1.502	0.238		0.037
PrL R - IL R	treatmt	1	16	1.648	0.218		0.023
PrL R - IL R	time	1	16	0.685	0.42		0.009
PrL R - IL R	sex:treatmt	1	16	0.984	0.336		0.014
PrL R - IL R	sex:time	1	16	0.795	0.386		0.011
PrL R - IL R	treatmt:time	1	16	0.042	0.841		0.000377
PrL R - IL R	sex:treatmt:time	1	16	0.03	0.864		0.000275
PrL R - M1 L	sex	1	16	0.14	0.713		0.004
PrL R - M1 L	treatmt	1	16	0.59	0.454		0.012
PrL R - M1 L	time	1	16	5.163	0.037	*	0.045
PrL R - M1 L	sex:treatmt	1	16	0.000487	0.983		1e-05
PrL R - M1 L	sex:time	1	16	0.317	0.581		0.003
PrL R - M1 L	treatmt:time	1	16	1.031	0.325		0.008
PrL R - M1 L	sex:treatmt:time	1	16	0.253	0.622		0.002
PrL R - M2 L	sex	1	16	0.052	0.822		0.001
PrL R - M2 L	treatmt	1	16	0.086	0.774		0.002
PrL R - M2 L	time	1	16	5.561	0.031	*	0.068
PrL R - M2 L	sex:treatmt	1	16	0.000597	0.981		1.14e-05
PrL R - M2 L	sex:time	1	16	0.763	0.395		0.01
PrL R - M2 L	treatmt:time	1	16	0.95	0.344		0.007
PrL R - M2 L	sex:treatmt:time	1	16	1.399	0.254		0.01
PrL R - NAcC L	sex	1	16	0.059	0.812		0.000801
PrL R - NAcC L	treatmt	1	16	0.351	0.562		0.009
PrL R - NAcC L	time	1	16	5.979	0.026	*	0.076
PrL R - NAcC L	sex:treatmt	1	16	0.16	0.694		0.004
PrL R - NAcC L	sex:time	1	16	3.23e-06	0.999		4.47e-08
PrL R - NAcC L	treatmt:time	1	16	4.608	0.047	*	0.035
PrL R - NAcC L	sex:treatmt:time	1	16	0.297	0.593		0.002
PrL R - NAcC R	sex	1	16	1.04	0.323		0.022
PrL R - NAcC R	treatmt	1	16	2.221	0.156		0.043
PrL R - NAcC R	time	1	16	5.332	0.035	*	0.05
PrL R - NAcC R	sex:treatmt	1	16	0.436	0.519		0.009
PrL R - NAcC R	sex:time	1	16	1.468	0.243		0.014
PrL R - NAcC R	treatmt:time	1	16	1.638	0.219		0.018
PrL R - NAcC R	sex:treatmt:time	1	16	0.093	0.764		0.001
PrL R - NAcSh L	sex	1	16	0.006	0.938		8.79e-05
PrL R - NAcSh L	treatmt	1	16	0.233	0.636		0.004
PrL R - NAcSh L	time	1	16	1.182	0.293		0.015
PrL R - NAcSh L	sex:treatmt	1	16	3.432	0.082		0.061
PrL R - NAcSh L	sex:time	1	16	0.01	0.92		0.000133
PrL R - NAcSh L	treatmt:time	1	16	0.169	0.687		0.003
PrL R - NAcSh L	sex:treatmt:time	1	16	0.851	0.37		0.014
PrL R - NAcSh R	sex	1	16	1.701	0.211		0.029
PrL R - NAcSh R	treatmt	1	16	2.024	0.174		0.03
PrL R - NAcSh R	time	1	16	0.026	0.873		0.000367
PrL R - NAcSh R	sex:treatmt	1	16	3.007	0.102		0.044
PrL R - NAcSh R	sex:time	1	16	0.589	0.454		0.008
PrL R - NAcSh R	treatmt:time	1	16	0.02	0.889		0.000312
PrL R - NAcSh R	sex:treatmt:time	1	16	0.16	0.694		0.002
PrL R - PrL L	sex	1	16	0.332	0.573		0.006
PrL R - PrL L	treatmt	1	16	0.248	0.625		0.006
PrL R - PrL L	time	1	16	23.633	0.000173	*	0.22
PrL R - PrL L	sex:treatmt	1	16	2.825	0.112		0.061
PrL R - PrL L	sex:time	1	16	0.089	0.769		0.001
PrL R - PrL L	treatmt:time	1	16	1	0.332		0.009
PrL R - PrL L	sex:treatmt:time	1	16	3.47	0.081		0.03
PrL R - S1 L	sex	1	16	0.355	0.56		0.009
PrL R - S1 L	treatmt	1	16	0.163	0.692		0.005
PrL R - S1 L	time	1	16	11.282	0.004	*	0.035
PrL R - S1 L	sex:treatmt	1	16	0.087	0.772		0.002
PrL R - S1 L	sex:time	1	16	7.608	0.014	*	0.024
PrL R - S1 L	treatmt:time	1	16	0.15	0.704		0.000732
PrL R - S1 L	sex:treatmt:time	1	16	0.354	0.56		0.002
S1 L - AI L	sex	1	16	0.633	0.438		0.013
S1 L - AI L	treatmt	1	16	1.842	0.194		0.049
S1 L - AI L	time	1	16	6.837	0.019	*	0.048
S1 L - AI L	sex:treatmt	1	16	0.023	0.883		0.000634
S1 L - AI L	sex:time	1	16	0.035	0.855		0.000255
S1 L - AI L	treatmt:time	1	16	0.17	0.685		0.000984
S1 L - AI L	sex:treatmt:time	1	16	7.345	0.015	*	0.041
S1 L - GIDI L	sex	1	16	0.186	0.672		0.005
S1 L - GIDI L	treatmt	1	16	2.173	0.16		0.038
S1 L - GIDI L	time	1	16	3.897	0.066		0.053
S1 L - GIDI L	sex:treatmt	1	16	0.814	0.38		0.014
S1 L - GIDI L	sex:time	1	16	1.724	0.208		0.024
S1 L - GIDI L	treatmt:time	1	16	0.002	0.965		7.93e-06
S1 L - GIDI L	sex:treatmt:time	1	16	0.214	0.65		0.000833
S1 R - AI L	sex	1	16	1.775	0.201		0.043
S1 R - AI L	treatmt	1	16	0.499	0.49		0.008
S1 R - AI L	time	1	16	5.779	0.029	*	0.064
S1 R - AI L	sex:treatmt	1	16	0.459	0.508		0.007
S1 R - AI L	sex:time	1	16	0.205	0.657		0.002
S1 R - AI L	treatmt:time	1	16	1.286	0.273		0.012
S1 R - AI L	sex:treatmt:time	1	16	3.543	0.078		0.031
S1 R - Cg1 L	sex	1	16	0.137	0.716		0.003
S1 R - Cg1 L	treatmt	1	16	0.437	0.518		0.008
S1 R - Cg1 L	time	1	16	0.328	0.575		0.002
S1 R - Cg1 L	sex:treatmt	1	16	0.833	0.375		0.014
S1 R - Cg1 L	sex:time	1	16	0.497	0.491		0.004
S1 R - Cg1 L	treatmt:time	1	16	0.000748	0.979		9.18e-06
S1 R - Cg1 L	sex:treatmt:time	1	16	0.821	0.378		0.01
S1 R - Cg1 R	sex	1	16	1.429	0.249		0.04
S1 R - Cg1 R	treatmt	1	16	0.005	0.946		9.16e-05
S1 R - Cg1 R	time	1	16	0.18	0.677		0.001
S1 R - Cg1 R	sex:treatmt	1	16	0.179	0.678		0.003
S1 R - Cg1 R	sex:time	1	16	1.32	0.268		0.01
S1 R - Cg1 R	treatmt:time	1	16	0.335	0.571		0.002
S1 R - Cg1 R	sex:treatmt:time	1	16	0.458	0.508		0.003
S1 R - CPu L	sex	1	16	0.255	0.62		0.005
S1 R - CPu L	treatmt	1	16	0.348	0.563		0.006
S1 R - CPu L	time	1	16	0.182	0.675		0.004
S1 R - CPu L	sex:treatmt	1	16	0.064	0.804		0.001
S1 R - CPu L	sex:time	1	16	0.008	0.928		0.000166
S1 R - CPu L	treatmt:time	1	16	0.175	0.681		0.002
S1 R - CPu L	sex:treatmt:time	1	16	1.292	0.272		0.011
S1 R - CPu R	sex	1	16	0.089	0.769		0.002
S1 R - CPu R	treatmt	1	16	0.415	0.529		0.006
S1 R - CPu R	time	1	16	1.435	0.248		0.023
S1 R - CPu R	sex:treatmt	1	16	0.198	0.662		0.003
S1 R - CPu R	sex:time	1	16	0.569	0.462		0.009
S1 R - CPu R	treatmt:time	1	16	0.112	0.742		0.000929
S1 R - CPu R	sex:treatmt:time	1	16	0.456	0.509		0.004
S1 R - GIDI L	sex	1	16	2.958	0.105		0.064
S1 R - GIDI L	treatmt	1	16	0.087	0.771		0.001
S1 R - GIDI L	time	1	16	2.124	0.164		0.04
S1 R - GIDI L	sex:treatmt	1	16	1.703	0.21		0.026
S1 R - GIDI L	sex:time	1	16	1.432	0.249		0.027
S1 R - GIDI L	treatmt:time	1	16	1.028	0.326		0.004
S1 R - GIDI L	sex:treatmt:time	1	16	11.112	0.004	*	0.043
S1 R - IL L	sex	1	16	0.424	0.524		0.007
S1 R - IL L	treatmt	1	16	3.191	0.093		0.083
S1 R - IL L	time	1	16	0.009	0.924		9.85e-05
S1 R - IL L	sex:treatmt	1	16	1.706	0.21		0.046
S1 R - IL L	sex:time	1	16	3.501	0.08		0.035
S1 R - IL L	treatmt:time	1	16	0.04	0.844		0.000276
S1 R - IL L	sex:treatmt:time	1	16	0.247	0.626		0.002
S1 R - IL R	sex	1	16	1.602	0.224		0.04
S1 R - IL R	treatmt	1	16	3.053	0.1		0.065
S1 R - IL R	time	1	16	3.625	0.075		0.017
S1 R - IL R	sex:treatmt	1	16	1.504	0.238		0.033
S1 R - IL R	sex:time	1	16	6.029	0.026	*	0.029
S1 R - IL R	treatmt:time	1	16	3.773	0.07		0.033
S1 R - IL R	sex:treatmt:time	1	16	0.168	0.688		0.002
S1 R - M1 L	sex	1	16	3.031	0.101		0.049
S1 R - M1 L	treatmt	1	16	0.048	0.829		0.000645
S1 R - M1 L	time	1	16	0.257	0.619		0.006
S1 R - M1 L	sex:treatmt	1	16	0.043	0.838		0.000576
S1 R - M1 L	sex:time	1	16	0.018	0.895		0.000427
S1 R - M1 L	treatmt:time	1	16	0.871	0.365		0.007
S1 R - M1 L	sex:treatmt:time	1	16	3.401	0.084		0.028
S1 R - M1 R	sex	1	16	0.022	0.883		0.000349
S1 R - M1 R	treatmt	1	16	0.042	0.84		0.001
S1 R - M1 R	time	1	16	3.532	0.079		0.049
S1 R - M1 R	sex:treatmt	1	16	0.479	0.499		0.012
S1 R - M1 R	sex:time	1	16	0.155	0.699		0.002
S1 R - M1 R	treatmt:time	1	16	0.506	0.487		0.004
S1 R - M1 R	sex:treatmt:time	1	16	0.473	0.501		0.003
S1 R - M2 L	sex	1	16	0.063	0.806		0.001
S1 R - M2 L	treatmt	1	16	0.06	0.809		0.001
S1 R - M2 L	time	1	16	0.161	0.693		0.001
S1 R - M2 L	sex:treatmt	1	16	1.264	0.277		0.023
S1 R - M2 L	sex:time	1	16	0.67	0.425		0.006
S1 R - M2 L	treatmt:time	1	16	0.234	0.635		0.003
S1 R - M2 L	sex:treatmt:time	1	16	0.569	0.462		0.007
S1 R - M2 R	sex	1	16	3.193	0.093		0.061
S1 R - M2 R	treatmt	1	16	0.286	0.6		0.005
S1 R - M2 R	time	1	16	3.75	0.071		0.06
S1 R - M2 R	sex:treatmt	1	16	3.387	0.084		0.053
S1 R - M2 R	sex:time	1	16	0.758	0.397		0.013
S1 R - M2 R	treatmt:time	1	16	0.296	0.594		0.003
S1 R - M2 R	sex:treatmt:time	1	16	2.26	0.152		0.019
S1 R - NAcC L	sex	1	16	0.241	0.63		0.004
S1 R - NAcC L	treatmt	1	16	0.566	0.463		0.01
S1 R - NAcC L	time	1	16	0.204	0.657		0.003
S1 R - NAcC L	sex:treatmt	1	16	0.368	0.553		0.006
S1 R - NAcC L	sex:time	1	16	2.646	0.123		0.032
S1 R - NAcC L	treatmt:time	1	16	0.218	0.647		0.004
S1 R - NAcC L	sex:treatmt:time	1	16	8.74e-05	0.993		1.42e-06
S1 R - NAcC R	sex	1	16	0.106	0.749		0.002
S1 R - NAcC R	treatmt	1	16	2.079	0.169		0.032
S1 R - NAcC R	time	1	16	0.263	0.615		0.004
S1 R - NAcC R	sex:treatmt	1	16	0.155	0.699		0.002
S1 R - NAcC R	sex:time	1	16	0.833	0.375		0.014
S1 R - NAcC R	treatmt:time	1	16	0.355	0.56		0.004
S1 R - NAcC R	sex:treatmt:time	1	16	0.048	0.829		0.00059
S1 R - NAcSh L	sex	1	16	0.1	0.756		0.002
S1 R - NAcSh L	treatmt	1	16	0.002	0.968		3.31e-05
S1 R - NAcSh L	time	1	16	1.712	0.209		0.022
S1 R - NAcSh L	sex:treatmt	1	16	2.231	0.155		0.041
S1 R - NAcSh L	sex:time	1	16	2.576	0.128		0.033
S1 R - NAcSh L	treatmt:time	1	16	4.969	0.04	*	0.046
S1 R - NAcSh L	sex:treatmt:time	1	16	0.529	0.477		0.005
S1 R - NAcSh R	sex	1	16	0.149	0.704		0.003
S1 R - NAcSh R	treatmt	1	16	1.184	0.293		0.028
S1 R - NAcSh R	time	1	16	8.586	0.01	*	0.065
S1 R - NAcSh R	sex:treatmt	1	16	0.761	0.396		0.018
S1 R - NAcSh R	sex:time	1	16	0.12	0.734		0.000967
S1 R - NAcSh R	treatmt:time	1	16	0.836	0.374		0.008
S1 R - NAcSh R	sex:treatmt:time	1	16	0.712	0.411		0.007
S1 R - PrL L	sex	1	16	0.048	0.829		0.001
S1 R - PrL L	treatmt	1	16	0.613	0.445		0.016
S1 R - PrL L	time	1	16	0.203	0.658		0.002
S1 R - PrL L	sex:treatmt	1	16	0.62	0.442		0.017
S1 R - PrL L	sex:time	1	16	0.078	0.784		0.000793
S1 R - PrL L	treatmt:time	1	16	0.615	0.444		0.001
S1 R - PrL L	sex:treatmt:time	1	16	8.182	0.011	*	0.02
S1 R - PrL R	sex	1	16	0.454	0.51		0.01
S1 R - PrL R	treatmt	1	16	0.283	0.602		0.009
S1 R - PrL R	time	1	16	24.81	0.000136	*	0.075
S1 R - PrL R	sex:treatmt	1	16	0.513	0.484		0.016
S1 R - PrL R	sex:time	1	16	0.177	0.679		0.000579
S1 R - PrL R	treatmt:time	1	16	3.242	0.091		0.021
S1 R - PrL R	sex:treatmt:time	1	16	0.312	0.584		0.002
S1 R - S1 L	sex	1	16	6.857	0.019	*	0.12
S1 R - S1 L	treatmt	1	16	1.04	0.323		0.022
S1 R - S1 L	time	1	16	2.276	0.151		0.024
S1 R - S1 L	sex:treatmt	1	16	0.434	0.519		0.009
S1 R - S1 L	sex:time	1	16	2.178	0.159		0.023
S1 R - S1 L	treatmt:time	1	16	2.86	0.11		0.027
S1 R - S1 L	sex:treatmt:time	1	16	4.251	0.056		0.04

## Sheet: Fig 3B
Figure 3B. Kendall's coefficient of concordance
Sample size: n = 18 rats, 9 females
Tukey's HSD post-hoc test								Hedge's g effect size
IL - males
group1	group2	estimate	conf.low	conf.high	p.adj	p.adj.signif		effsize	n1	n2	magnitude
baseline	nalket	-0.229771	-0.603545	0.144003	0.293	ns		0.387297	9	9	small
baseline	salket	-0.381265	-0.755039	-0.00749147	0.045	*		0.722569	9	9	moderate
nalket	salket	-0.151494	-0.525268	0.22228	0.577	ns		0.454051	9	9	small
IL - females
group1	group2	estimate	conf.low	conf.high	p.adj	p.adj.signif		effsize	n1	n2	magnitude
baseline	nalket	-0.0869292	-0.443468	0.26961	0.817	ns		0.15991	9	9	negligible
baseline	salket	-0.0413729	-0.397912	0.315166	0.955	ns		0.0747513	9	9	negligible
nalket	salket	0.0455563	-0.310983	0.402096	0.946	ns		-0.0846594	9	9	negligible
CPu - males
group1	group2	estimate	conf.low	conf.high	p.adj	p.adj.signif		effsize	n1	n2	magnitude
baseline	nalket	-0.0465807	-0.394314	0.301153	0.94	ns		0.0912608	9	9	negligible
baseline	salket	-0.381531	-0.729264	-0.0337976	0.0296	*		0.818843	9	9	large
nalket	salket	-0.33495	-0.682683	0.0127831	0.0606	ns		0.662483	9	9	moderate
CPu - females
group1	group2	estimate	conf.low	conf.high	p.adj	p.adj.signif		effsize	n1	n2	magnitude
baseline	nalket	0.109053	-0.355266	0.573372	0.829	ns		-0.204102	9	9	negligible
baseline	salket	-0.126624	-0.590943	0.337695	0.777	ns		0.484049	9	9	negligible
nalket	salket	-0.235677	-0.699996	0.228642	0.427	ns		0.567182	9	9	small

## Sheet: Fig 5B
Figure 5B. Time fraction per brain state
Sample size: n = 18 rats, 9 females
VEH+KET - M - Brain State #1
Two-tailed paired t-test
group1	group2	t	df	p	CI_Lower	CI_Upper	Significance
Pre-KET	Post-KET	4.61235	8	0.00172735	0.0529008	0.158687	**
VEH+KET - F - Brain State #1
Two-tailed paired t-test
group1	group2	t	df	p	CI_Lower	CI_Upper	Significance
Pre-KET	Post-KET	0.175033	8	0.865403	-0.1444	0.168121	n.s.
VEH+KET - M - Brain State #2
Two-tailed paired t-test
group1	group2	t	df	p	CI_Lower	CI_Upper	Significance
Pre-KET	Post-KET	-0.839157	8	0.425745	-0.191234	0.0891882	n.s.
VEH+KET - F - Brain State #2
Two-tailed paired t-test
group1	group2	t	df	p	CI_Lower	CI_Upper	Significance
Pre-KET	Post-KET	-0.277716	8	0.788272	-0.120929	0.094932	n.s.
VEH+KET - M - Brain State #3
Two-tailed paired t-test
group1	group2	t	df	p	CI_Lower	CI_Upper	Significance
Pre-KET	Post-KET	1.77804	8	0.113288	-0.0269884	0.20877	n.s.
VEH+KET - F - Brain State #3
Two-tailed paired t-test
group1	group2	t	df	p	CI_Lower	CI_Upper	Significance
Pre-KET	Post-KET	1.49731	8	0.172687	-0.0391214	0.183989	n.s.
VEH+KET - M - Brain State #4
Two-tailed paired t-test
group1	group2	t	df	p	CI_Lower	CI_Upper	Significance
Pre-KET	Post-KET	-0.136004	8	0.895178	-0.0688764	0.0612045	n.s.
VEH+KET - F - Brain State #4
Two-tailed paired t-test
group1	group2	t	df	p	CI_Lower	CI_Upper	Significance
Pre-KET	Post-KET	-0.582423	8	0.576324	-0.116592	0.0695729	n.s.
VEH+KET - M - Brain State #5
Two-tailed paired t-test
group1	group2	t	df	p	CI_Lower	CI_Upper	Significance
Pre-KET	Post-KET	-2.47416	8	0.0384603	-0.270485	-0.00951502	*
VEH+KET - F - Brain State #5
Two-tailed paired t-test
group1	group2	t	df	p	CI_Lower	CI_Upper	Significance
Pre-KET	Post-KET	-0.698737	8	0.504519	-0.197644	0.105722	n.s.
NTX+KET - M - Brain State #1
Two-tailed paired t-test
group1	group2	t	df	p	CI_Lower	CI_Upper	Significance
Pre-KET	Post-KET	1.15064	8	0.28311	-0.0846762	0.253336	n.s.
NTX+KET - F - Brain State #1
Two-tailed paired t-test
group1	group2	t	df	p	CI_Lower	CI_Upper	Significance
Pre-KET	Post-KET	1.47903	8	0.177394	-0.0562338	0.25738	n.s.
NTX+KET - M - Brain State #2
Two-tailed paired t-test
group1	group2	t	df	p	CI_Lower	CI_Upper	Significance
Pre-KET	Post-KET	-0.207709	8	0.840647	-0.158373	0.1322	n.s.
NTX+KET - F - Brain State #2
Two-tailed paired t-test
group1	group2	t	df	p	CI_Lower	CI_Upper	Significance
Pre-KET	Post-KET	-1.54417	8	0.161125	-0.182319	0.0360753	n.s.
NTX+KET - M - Brain State #3
Two-tailed paired t-test
group1	group2	t	df	p	CI_Lower	CI_Upper	Significance
Pre-KET	Post-KET	-1.08809	8	0.308244	-0.156543	0.0561725	n.s.
NTX+KET - F - Brain State #3
Two-tailed paired t-test
group1	group2	t	df	p	CI_Lower	CI_Upper	Significance
Pre-KET	Post-KET	1.321	8	0.223035	-0.014683	0.0540657	n.s.
NTX+KET - M - Brain State #4
Two-tailed paired t-test
group1	group2	t	df	p	CI_Lower	CI_Upper	Significance
Pre-KET	Post-KET	-1.78643	8	0.111847	-0.186459	0.0236728	n.s.
NTX+KET - F - Brain State #4
Two-tailed paired t-test
group1	group2	t	df	p	CI_Lower	CI_Upper	Significance
Pre-KET	Post-KET	-0.717516	8	0.493471	-0.149492	0.0785397	n.s.
NTX+KET - M - Brain State #5
Two-tailed paired t-test
group1	group2	t	df	p	CI_Lower	CI_Upper	Significance
Pre-KET	Post-KET	0.677438	8	0.517236	-0.149434	0.273755	n.s.
NTX+KET - F - Brain State #5
Two-tailed paired t-test
group1	group2	t	df	p	CI_Lower	CI_Upper	Significance
Pre-KET	Post-KET	-0.0890396	8	0.931239	-0.264717	0.245034	n.s.

## Sheet: Fig 5C
Figure 5C. Delta time fraction (post-ketamine - pre-ketamine) per brain state
Sample size: n = 18 rats, 9 females
VEH+KET vs NXT+KET - M - Brain State #1
Two-tailed paired t-test
group1	group2	t	df	p	CI_Lower	CI_Upper	Significance
VEH-KET	NXT-KET	-0.294433	8	0.775923	-0.189569	0.146642	n.s.
M vs F - VEH+KET - Brain State #1
Two-tailed paired t-test
group1	group2	t	df	p	CI_Lower	CI_Upper	Significance
Males	Females	-1.48545	8	0.175729	-0.239754	0.0518884	n.s.
VEH+KET vs NXT+KET - M - Brain State #2
Two-tailed paired t-test
group1	group2	t	df	p	CI_Lower	CI_Upper	Significance
VEH-KET	NXT-KET	0.383621	8	0.711254	-0.190106	0.265979	n.s.
M vs F - VEH+KET - Brain State #2
Two-tailed paired t-test
group1	group2	t	df	p	CI_Lower	CI_Upper	Significance
Males	Females	0.516569	8	0.619429	-0.13172	0.20777	n.s.
VEH+KET vs NXT+KET - M - Brain State #3
Two-tailed paired t-test
group1	group2	t	df	p	CI_Lower	CI_Upper	Significance
VEH-KET	NXT-KET	-2.29745	8	0.0506718	-0.282677	0.000525043	n.s.
M vs F - VEH+KET - Brain State #3
Two-tailed paired t-test
group1	group2	t	df	p	CI_Lower	CI_Upper	Significance
Males	Females	-0.376781	8	0.716134	-0.131417	0.0945038	n.s.
VEH+KET vs NXT+KET - M - Brain State #4
Two-tailed paired t-test
group1	group2	t	df	p	CI_Lower	CI_Upper	Significance
VEH-KET	NXT-KET	-1.43113	8	0.190274	-0.202527	0.0474121	n.s.
M vs F - VEH+KET - Brain State #4
Two-tailed paired t-test
group1	group2	t	df	p	CI_Lower	CI_Upper	Significance
Males	Females	-0.310751	8	0.763932	-0.165667	0.12632	n.s.
VEH+KET vs NXT+KET - M - Brain State #5
Two-tailed paired t-test
group1	group2	t	df	p	CI_Lower	CI_Upper	Significance
VEH-KET	NXT-KET	2.59872	8	0.0316806	0.0227712	0.38155	*
M vs F - VEH+KET - Brain State #5
Two-tailed paired t-test
group1	group2	t	df	p	CI_Lower	CI_Upper	Significance
Males	Females	1.62817	8	0.142139	-0.0391498	0.227227	n.s.
VEH+KET vs NXT+KET - F - Brain State #1
Two-tailed paired t-test
group1	group2	t	df	p	CI_Lower	CI_Upper	Significance
VEH-KET	NXT-KET	0.822905	8	0.434404	-0.159884	0.337309	n.s.
M vs F - NTX+KET - Brain State #1
Two-tailed paired t-test
group1	group2	t	df	p	CI_Lower	CI_Upper	Significance
Males	Females	0.156567	8	0.879465	-0.222998	0.255485	n.s.
VEH+KET vs NXT+KET - F - Brain State #2
Two-tailed paired t-test
group1	group2	t	df	p	CI_Lower	CI_Upper	Significance
VEH-KET	NXT-KET	-0.797586	8	0.448135	-0.233954	0.113707	n.s.
M vs F - NTX+KET - Brain State #2
Two-tailed paired t-test
group1	group2	t	df	p	CI_Lower	CI_Upper	Significance
Males	Females	-0.706887	8	0.499705	-0.255882	0.135812	n.s.
VEH+KET vs NXT+KET - F - Brain State #3
Two-tailed paired t-test
group1	group2	t	df	p	CI_Lower	CI_Upper	Significance
VEH-KET	NXT-KET	-0.948643	8	0.370574	-0.180951	0.0754663	n.s.
M vs F - NTX+KET - Brain State #3
Two-tailed paired t-test
group1	group2	t	df	p	CI_Lower	CI_Upper	Significance
Males	Females	1.31465	8	0.225063	-0.0526928	0.192446	n.s.
VEH+KET vs NXT+KET - F - Brain State #4
Two-tailed paired t-test
group1	group2	t	df	p	CI_Lower	CI_Upper	Significance
VEH-KET	NXT-KET	-0.208058	8	0.840383	-0.144596	0.120663	n.s.
M vs F - NTX+KET - Brain State #4
Two-tailed paired t-test
group1	group2	t	df	p	CI_Lower	CI_Upper	Significance
Males	Females	0.591722	8	0.570376	-0.133027	0.224861	n.s.
VEH+KET vs NXT+KET - F - Brain State #5
Two-tailed paired t-test
group1	group2	t	df	p	CI_Lower	CI_Upper	Significance
VEH-KET	NXT-KET	0.259357	8	0.801909	-0.285031	0.35727	n.s.
M vs F - NTX+KET - Brain State #5
Two-tailed paired t-test
group1	group2	t	df	p	CI_Lower	CI_Upper	Significance
Males	Females	-0.495362	8	0.633663	-0.407184	0.26318	n.s.

## Sheet: Fig 5D
Figure 5D. Dwell time per brain state
Sample size: n = 18 rats, 9 females
VEH+KET - M - Brain State #1
Two-tailed paired t-test
group1	group2	t	df	p	CI_Lower	CI_Upper	Significance
Pre-KET	Post-KET	3.45012	8	0.00869324	2.00062	10.0652	**
VEH+KET - F - Brain State #1
Two-tailed paired t-test
group1	group2	t	df	p	CI_Lower	CI_Upper	Significance
Pre-KET	Post-KET	-0.131928	8	0.898299	-6.34172	5.65536	n.s.
VEH+KET - M - Brain State #2
Two-tailed paired t-test
group1	group2	t	df	p	CI_Lower	CI_Upper	Significance
Pre-KET	Post-KET	-1.36906	8	0.208181	-5.68201	1.44861	n.s.
VEH+KET - F - Brain State #2
Two-tailed paired t-test
group1	group2	t	df	p	CI_Lower	CI_Upper	Significance
Pre-KET	Post-KET	-0.90358	8	0.392613	-3.39269	1.48243	n.s.
VEH+KET - M - Brain State #3
Two-tailed paired t-test
group1	group2	t	df	p	CI_Lower	CI_Upper	Significance
Pre-KET	Post-KET	1.79191	8	0.110916	-0.831298	6.62636	n.s.
VEH+KET - F - Brain State #3
Two-tailed paired t-test
group1	group2	t	df	p	CI_Lower	CI_Upper	Significance
Pre-KET	Post-KET	0.507962	8	0.625186	-3.98657	6.23905	n.s.
VEH+KET - M - Brain State #4
Two-tailed paired t-test
group1	group2	t	df	p	CI_Lower	CI_Upper	Significance
Pre-KET	Post-KET	-0.188012	8	0.855548	-4.24293	3.60322	n.s.
VEH+KET - F - Brain State #4
Two-tailed paired t-test
group1	group2	t	df	p	CI_Lower	CI_Upper	Significance
Pre-KET	Post-KET	-0.931257	8	0.378966	-5.3023	2.25169	n.s.
VEH+KET - M - Brain State #5
Two-tailed paired t-test
group1	group2	t	df	p	CI_Lower	CI_Upper	Significance
Pre-KET	Post-KET	-1.57302	8	0.15436	-15.1346	2.85986	n.s.
VEH+KET - F - Brain State #5
Two-tailed paired t-test
group1	group2	t	df	p	CI_Lower	CI_Upper	Significance
Pre-KET	Post-KET	-1.96735	8	0.0846903	-13.2983	1.05387	n.s.
NTX+KET - M - Brain State #1
Two-tailed paired t-test
group1	group2	t	df	p	CI_Lower	CI_Upper	Significance
Pre-KET	Post-KET	0.53784	8	0.605322	-3.05606	4.91525	n.s.
NTX+KET - F - Brain State #1
Two-tailed paired t-test
group1	group2	t	df	p	CI_Lower	CI_Upper	Significance
Pre-KET	Post-KET	0.0892343	8	0.931089	-4.31978	4.66756	n.s.
NTX+KET - M - Brain State #2
Two-tailed paired t-test
group1	group2	t	df	p	CI_Lower	CI_Upper	Significance
Pre-KET	Post-KET	-0.179783	8	0.861793	-4.31161	3.68794	n.s.
NTX+KET - F - Brain State #2
Two-tailed paired t-test
group1	group2	t	df	p	CI_Lower	CI_Upper	Significance
Pre-KET	Post-KET	-2.20738	8	0.0583184	-8.71987	0.190533	n.s.
NTX+KET - M - Brain State #3
Two-tailed paired t-test
group1	group2	t	df	p	CI_Lower	CI_Upper	Significance
Pre-KET	Post-KET	-1.87261	8	0.0980126	-5.8031	0.601877	n.s.
NTX+KET - F - Brain State #3
Two-tailed paired t-test
group1	group2	t	df	p	CI_Lower	CI_Upper	Significance
Pre-KET	Post-KET	0.252786	8	0.806808	-3.42367	4.26669	n.s.
NTX+KET - M - Brain State #4
Two-tailed paired t-test
group1	group2	t	df	p	CI_Lower	CI_Upper	Significance
Pre-KET	Post-KET	-0.455766	8	0.660675	-5.54557	3.71523	n.s.
NTX+KET - F - Brain State #4
Two-tailed paired t-test
group1	group2	t	df	p	CI_Lower	CI_Upper	Significance
Pre-KET	Post-KET	-1.10545	8	0.301096	-7.84537	2.76092	n.s.
NTX+KET - M - Brain State #5
Two-tailed paired t-test
group1	group2	t	df	p	CI_Lower	CI_Upper	Significance
Pre-KET	Post-KET	1.76751	8	0.115122	-2.46183	18.6229	n.s.
NTX+KET - F - Brain State #5
Two-tailed paired t-test
group1	group2	t	df	p	CI_Lower	CI_Upper	Significance
Pre-KET	Post-KET	-0.253029	8	0.806627	-14.4274	11.5743	n.s.

## Sheet: Fig 5E
Figure 5E. Delta dwell time (post-ketamine - pre-ketamine) per brain state
Sample size: n = 18 rats, 9 females
VEH+KET vs NXT+KET - M - Brain State #1
Two-tailed paired t-test
group1	group2	t	df	p	CI_Lower	CI_Upper	Significance
VEH-KET	NXT-KET	-1.99551	8	0.0810787	-11.0007	0.794071	n.s.
M vs F - VEH+KET - Brain State #1
Two-tailed paired t-test
group1	group2	t	df	p	CI_Lower	CI_Upper	Significance
Males	Females	-1.83111	8	0.104459	-14.4058	1.65361	n.s.
VEH+KET vs NXT+KET - M - Brain State #2
Two-tailed paired t-test
group1	group2	t	df	p	CI_Lower	CI_Upper	Significance
VEH-KET	NXT-KET	-1.99551	8	0.0810787	-11.0007	0.794071	n.s.
M vs F - VEH+KET - Brain State #2
Two-tailed paired t-test
group1	group2	t	df	p	CI_Lower	CI_Upper	Significance
Males	Females	0.621075	8	0.551831	-3.15126	5.47441	n.s.
VEH+KET vs NXT+KET - M - Brain State #3
Two-tailed paired t-test
group1	group2	t	df	p	CI_Lower	CI_Upper	Significance
VEH-KET	NXT-KET	-2.27295	8	0.0526477	-11.0762	0.0799641	n.s.
M vs F - VEH+KET - Brain State #3
Two-tailed paired t-test
group1	group2	t	df	p	CI_Lower	CI_Upper	Significance
Males	Females	-0.597825	8	0.566491	-8.60372	5.06114	n.s.
VEH+KET vs NXT+KET - M - Brain State #4
Two-tailed paired t-test
group1	group2	t	df	p	CI_Lower	CI_Upper	Significance
VEH-KET	NXT-KET	-0.386578	8	0.709148	-4.14645	2.95583	n.s.
M vs F - VEH+KET - Brain State #4
Two-tailed paired t-test
group1	group2	t	df	p	CI_Lower	CI_Upper	Significance
Males	Females	-0.523006	8	0.615142	-6.52043	4.10953	n.s.
VEH+KET vs NXT+KET - M - Brain State #5
Two-tailed paired t-test
group1	group2	t	df	p	CI_Lower	CI_Upper	Significance
VEH-KET	NXT-KET	2.53931	8	0.0347478	1.30633	27.1295	*
M vs F - VEH+KET - Brain State #5
Two-tailed paired t-test
group1	group2	t	df	p	CI_Lower	CI_Upper	Significance
Males	Females	0.00451154	8	0.996511	-7.7228	7.75307	n.s.
VEH+KET vs NXT+KET - F - Brain State #1
Two-tailed paired t-test
group1	group2	t	df	p	CI_Lower	CI_Upper	Significance
VEH-KET	NXT-KET	0.122177	8	0.905772	-9.24223	10.2764	n.s.
M vs F - NTX+KET - Brain State #1
Two-tailed paired t-test
group1	group2	t	df	p	CI_Lower	CI_Upper	Significance
Males	Females	-0.289285	8	0.779718	-6.77972	5.26831	n.s.
VEH+KET vs NXT+KET - F - Brain State #2
Two-tailed paired t-test
group1	group2	t	df	p	CI_Lower	CI_Upper	Significance
VEH-KET	NXT-KET	-1.3116	8	0.226041	-9.12823	2.50914	n.s.
M vs F - NTX+KET - Brain State #2
Two-tailed paired t-test
group1	group2	t	df	p	CI_Lower	CI_Upper	Significance
Males	Females	-1.44565	8	0.186285	-10.2581	2.35246	n.s.
VEH+KET vs NXT+KET - F - Brain State #3
Two-tailed paired t-test
group1	group2	t	df	p	CI_Lower	CI_Upper	Significance
VEH-KET	NXT-KET	-0.261895	8	0.80002	-6.90992	5.50046	n.s.
M vs F - NTX+KET - Brain State #3
Two-tailed paired t-test
group1	group2	t	df	p	CI_Lower	CI_Upper	Significance
Males	Females	1.88996	8	0.095432	-0.665274	6.70952	n.s.
VEH+KET vs NXT+KET - F - Brain State #4
Two-tailed paired t-test
group1	group2	t	df	p	CI_Lower	CI_Upper	Significance
VEH-KET	NXT-KET	-0.406986	8	0.69469	-6.77886	4.74501	n.s.
M vs F - NTX+KET - Brain State #4
Two-tailed paired t-test
group1	group2	t	df	p	CI_Lower	CI_Upper	Significance
Males	Females	-0.48718	8	0.639199	-9.32853	6.07441	n.s.
VEH+KET vs NXT+KET - F - Brain State #5
Two-tailed paired t-test
group1	group2	t	df	p	CI_Lower	CI_Upper	Significance
VEH-KET	NXT-KET	0.593203	8	0.569432	-13.5582	22.9496	n.s.
M vs F - NTX+KET - Brain State #5
Two-tailed paired t-test
group1	group2	t	df	p	CI_Lower	CI_Upper	Significance
Males	Females	-1.4684	8	0.180184	-24.4372	5.42305	n.s.

## Sheet: Fig 5F
Figure 5F. Markov entropy
Sample size: n = 18 rats, 9 females
VEH+KET - M
Two-tailed paired t-test
group1	group2	t	df	p	CI_Lower	CI_Upper	Significance
Pre-KET	Post-KET	-2.7669	8	0.0244134	-0.289903	-0.0263387	*
NTX+KET - M
Two-tailed paired t-test
group1	group2	t	df	p	CI_Lower	CI_Upper	Significance
Pre-KET	Post-KET	-0.345319	8	0.738758	-0.119762	0.0885656	n.s.
VEH+KET - F
Two-tailed paired t-test
group1	group2	t	df	p	CI_Lower	CI_Upper	Significance
Pre-KET	Post-KET	-0.177336	8	0.863652	-0.247606	0.212243	n.s.
NTX+KET - F
Two-tailed paired t-test
group1	group2	t	df	p	CI_Lower	CI_Upper	Significance
Pre-KET	Post-KET	1.03216	8	0.332188	-0.0470155	0.123206	n.s.
VEH+KET - M vs F
Two-tailed paired t-test
group1	group2	t	df	p	CI_Lower	CI_Upper	Significance
Males	Females	-1.03986	8	0.32881	-0.451879	0.171001	n.s.
NTX+KET - M vs F
Two-tailed paired t-test
group1	group2	t	df	p	CI_Lower	CI_Upper	Significance
Males	Females	-0.789586	8	0.452535	-0.210508	0.10312	n.s.
NTX+KET vs VEH+KET - M
Two-tailed paired t-test
group1	group2	t	df	p	CI_Lower	CI_Upper	Significance
VEH-KET	NXT-KET	1.63684	8	0.140301	-0.0582655	0.34331	n.s.
NTX+KET vs VEH+KET - F
Two-tailed paired t-test
group1	group2	t	df	p	CI_Lower	CI_Upper	Significance
VEH-KET	NXT-KET	0.567452	8	0.585974	-0.170889	0.282443	n.s.

[truncated: 4 more sheets: Supp Fig 1, Supp Fig 2, Supp Fig 3, Supp Fig 4]
